# Supplementary material for: 1-(Ferrocen-1-ylmeth­yl)-3-methyl­imidazol-3-ium hexa­fluorido­phosphate
Source: Acta Crystallogr Sect E Struct Rep Online. 2012 Mar 3;68(Pt 4):m353. doi: 10.1107/S1600536812008719 (PMC3343779; doi:10.1107/S1600536812008719)
Supplement: Supplementary file 1 [file e-68-0m353-sup1.cif]

##############################################################################
#                                                                            #
# This CIF contains the data in a paper accepted for publication in          #
# Acta Crystallographica Section E. It conforms to the requirements of       #
# Notes for Authors for Acta Crystallographica Section E, and has been       #
# peer reviewed under the auspices of the IUCr Commission on Journals.       #
#                                                                            #
# Full details of the Crystallographic Information File format               #
# are given in the paper "The Crystallographic Information File (CIF):       #
# a New Standard Archive File for Crystallography" by S. R. Hall, F. H.      #
# Allen and I. D. Brown [Acta Cryst. (1991), A47, 655-685].                  #
#                                                                            #
# The current version of the core CIF dictionary is obtainable from          #
# ftp://ftp.iucr.org/pub/cif_core.dic.                                       #
#                                                                            #
# Software is freely available for graphical display of the structure(s)     #
# in this CIF. For information consult the CIF software page                 #
# http://www.iucr.org/resources/cif/software.                                #
#                                                                            #
# This file may be used for bona fide research purposes within the           #
# scientific community so long as proper attribution is given to the journal # 
# article from which it was obtained.                                        #
#                                                                            #
##############################################################################
data_global
_audit_creation_method     'WinGX routine CIF_UPDATE'
_audit_conform_dict_name     cif_core.dic
_audit_conform_dict_version     2.4
_journal_date_recd_electronic     2012-02-20
_journal_date_accepted     2012-02-27
_journal_name_full     'Acta Crystallographica, Section E'
_journal_year     2012
_journal_volume     68
_journal_issue      4
_journal_page_first     m353
_journal_page_last     m353
_journal_paper_category     QM
_journal_paper_doi     10.1107/S1600536812008719
_journal_coeditor_code     FJ2522
_publ_contact_author_name     'Omondi, Bernard'
_publ_contact_author_address
;
School of Chemistry,
University of KwaZulu-Natal,
Westville Campus,
Private Bag X54001,
Durban 4000,
South Africa
;
_publ_contact_author_email     'owaga@ukzn.ac.za'
_publ_contact_author_fax     '27(031)2603091'
_publ_contact_author_phone     '27(031)2607323'
_publ_section_title
;
1-(Ferrocen-1-ylmethyl)-3-methylimidazol-3-ium hexafluoridophosphate
;
loop_
    _publ_author_name
    _publ_author_address
    'Nyamori, Vincent O.'
;
School of Chemistry,
University of KwaZulu-Natal,
Westville Campus,
Private Bag X54001,
Durban 4000,
South Africa
;
    'Zulu, Siphesihle M.'
;
School of Chemistry,
University of KwaZulu-Natal,
Westville Campus,
Private Bag X54001,
Durban 4000,
South Africa
;
    'Omondi, Bernard'
;
School of Chemistry,
University of KwaZulu-Natal,
Westville Campus,
Private Bag X54001,
Durban 4000,
South Africa
;
data_I
_audit_creation_method     'WinGX routine CIF_UPDATE'
_audit_conform_dict_name     cif_core.dic
_audit_conform_dict_version     2.4
_chemical_name_systematic
;
1-(Ferrocen-1-ylmethyl)-3-methylimidazol-3-ium hexafluoridophosphate
;
_chemical_formula_moiety     'C15 H17 Fe N2 +, F6 P -'
_chemical_formula_sum     'C15 H17 F6 Fe N2 P'
_chemical_formula_iupac     '[Fe (C5 H5) (C10 H12 N2)] P F6'
_chemical_formula_weight     426.13
_symmetry_cell_setting     orthorhombic
_symmetry_space_group_name_H-M     'P b c a'
_symmetry_space_group_name_Hall     '-P 2ac 2ab'
loop_
    _symmetry_equiv_pos_as_xyz
    'x, y, z'
    '-x+1/2, -y, z+1/2'
    '-x, y+1/2, -z+1/2'
    'x+1/2, -y+1/2, -z'
    '-x, -y, -z'
    'x-1/2, y, -z-1/2'
    'x, -y-1/2, z-1/2'
    '-x-1/2, y-1/2, z'
_cell_length_a     12.4226(2)
_cell_length_b     13.4414(2)
_cell_length_c     19.2137(3)
_cell_angle_alpha     90
_cell_angle_beta     90
_cell_angle_gamma     90
_cell_volume     3208.25(9)
_cell_formula_units_Z     8
_cell_measurement_reflns_used     47745
_cell_measurement_theta_min     2.12
_cell_measurement_theta_max     28.59
_cell_measurement_temperature     100(2)
_exptl_crystal_description     block
_exptl_crystal_colour     yellow
_exptl_crystal_size_max     0.27
_exptl_crystal_size_mid     0.17
_exptl_crystal_size_min     0.11
_exptl_crystal_density_diffrn     1.764
_exptl_crystal_density_method     'not measured'
_exptl_crystal_F_000     1728
_exptl_absorpt_coefficient_mu     1.105
_exptl_absorpt_correction_type     multi-scan
_exptl_absorpt_process_details     '(SADABS; Bruker, 2008)'
_exptl_absorpt_correction_T_min     0.7546
_exptl_absorpt_correction_T_max     0.8881
_exptl_special_details
;
Carbon-bound H-atoms were placed in calculated positions [C---H = 0.98 \%A for
Me H atoms, 0.99 \%A for Methylene H atoms, 0.99 for methine H atoms and 0.95
\%A for aromatic H atoms; <i>U</i>~iso~(H) = 1.2<i>U</i>~eq~(C) (1.5 for Me
groups)] and were included in the refinement in the riding model
approximation. The N---H H-atom was located in a difference map and freely
refined with N---H = 0.88 \%A (<i>U</i>~iso~(H) = 1.2<i>U</i>~eq~(N).
;
_diffrn_ambient_temperature     100(2)
_diffrn_radiation_type     MoK\a
_diffrn_radiation_wavelength     0.71073
_diffrn_radiation_monochromator     graphite
_diffrn_measurement_device_type     'Bruker SMART APEXII CCD'
_diffrn_measurement_method     '\f and \w scans'
_diffrn_reflns_number     44208
_diffrn_reflns_av_R_equivalents     0.0291
_diffrn_reflns_theta_min     2.12
_diffrn_reflns_theta_max     28.59
_diffrn_reflns_theta_full     28.59
_diffrn_measured_fraction_theta_max     0.985
_diffrn_measured_fraction_theta_full     0.985
_diffrn_reflns_limit_h_min     -16
_diffrn_reflns_limit_h_max     16
_diffrn_reflns_limit_k_min     -18
_diffrn_reflns_limit_k_max     17
_diffrn_reflns_limit_l_min     -25
_diffrn_reflns_limit_l_max     25
_diffrn_standards_number     0
_diffrn_standards_interval_count     0
_diffrn_standards_interval_time     0
_diffrn_standards_decay_%     0
_refine_special_details
;
Refinement of <i>F</i>^2^ against ALL reflections. The weighted <i>R</i>-factor
<i>wR</i> and goodness of fit <i>S</i> are based on <i>F</i>^2^, conventional
<i>R</i>-factors <i>R</i> are based on <i>F</i>, with <i>F</i> set to zero for
negative <i>F</i>^2^. The threshold expression of <i>F</i>^2^ >
\s(<i>F</i>^2^) is used only for calculating <i>R</i>-factors(gt) <i>etc</i>.
and is not relevant to the choice of reflections for refinement.
<i>R</i>-factors based on <i>F</i>^2^ are statistically about twice as large
as those based on <i>F</i>, and <i>R</i>- factors based on ALL data will be
even larger. The following ALERTS were generated. Each ALERT has the format
test-name_ALERT_alert-type_alert-level. PLAT244_ALERT_4_C Low 'Solvent'
<i>U</i>~eq~ as Compared to Neighbors of P1 PLAT912_ALERT_4_C Missing # of FCF
Reflections Above STh/<i>L</i>= 0.600 62 PLAT960_ALERT_3_G Number of
Intensities with <i>I</i>. LT. - 2*sig(<i>I</i>) ... 4 Noted:
;
_reflns_number_total     4041
_reflns_number_gt     3747
_reflns_threshold_expression     I>2sigma(I)
_refine_ls_structure_factor_coef     Fsqd
_refine_ls_matrix_type     full
_refine_ls_R_factor_all     0.0263
_refine_ls_R_factor_gt     0.024
_refine_ls_wR_factor_gt     0.0621
_refine_ls_wR_factor_ref     0.0644
_refine_ls_goodness_of_fit_ref     1.042
_refine_ls_restrained_S_all     1.042
_refine_ls_number_reflns     4041
_refine_ls_number_parameters     227
_refine_ls_number_restraints     0
_refine_ls_hydrogen_treatment     constr
_refine_ls_weighting_scheme     calc
_refine_ls_weighting_details
         'calc w=1/[\s^2^(Fo^2^)+(0.0307P)^2^+2.2775P] where P=(Fo^2^+2Fc^2^)/3'
_atom_sites_solution_hydrogens     geom
_atom_sites_solution_primary     direct
_atom_sites_solution_secondary     difmap
_refine_ls_shift/su_max     0.001
_refine_ls_shift/su_mean     0
_refine_diff_density_max     0.456
_refine_diff_density_min     -0.355
_refine_ls_extinction_method     none
loop_
    _atom_type_symbol
    _atom_type_description
    _atom_type_scat_dispersion_real
    _atom_type_scat_dispersion_imag
    _atom_type_scat_source
    C C 0.0033 0.0016 'International Tables Vol C Tables 4.2.6.8 and 6.1.1.4'
    H H 0 0 'International Tables Vol C Tables 4.2.6.8 and 6.1.1.4'
    N N 0.0061 0.0033 'International Tables Vol C Tables 4.2.6.8 and 6.1.1.4'
    F F 0.0171 0.0103 'International Tables Vol C Tables 4.2.6.8 and 6.1.1.4'
    Fe Fe 0.3463 0.8444 'International Tables Vol C Tables 4.2.6.8 and 6.1.1.4'
    P P 0.1023 0.0942 'International Tables Vol C Tables 4.2.6.8 and 6.1.1.4'
_computing_data_collection     'APEX2 (Bruker, 2008)'
_computing_cell_refinement     'SAINT-Plus (Bruker, 2008)'
_computing_data_reduction     'SAINT-Plus and XPREP (Bruker, 2008)'
_computing_structure_solution     'SHELXS97 (Sheldrick, 2008)'
_computing_structure_refinement     'SHELXL97 (Sheldrick, 2008)'
_computing_molecular_graphics     'ORTEP-3 (Farrugia, 1997)'
_computing_publication_material     'WinGX (Farrugia, 1999)'
loop_
    _atom_site_type_symbol
    _atom_site_label
    _atom_site_fract_x
    _atom_site_fract_y
    _atom_site_fract_z
    _atom_site_U_iso_or_equiv
    _atom_site_adp_type
    _atom_site_calc_flag
    _atom_site_refinement_flags
    _atom_site_occupancy
    _atom_site_symmetry_multiplicity
    _atom_site_disorder_assembly
    _atom_site_disorder_group
    C C1 0.70208(10) 0.06956(9) 0.08674(7) 0.0187(2) Uani d . 1 1 . .
    H H1 0.6918 0.0677 0.1383 0.022 Uiso calc R 1 1 . .
    C C2 0.63898(10) 0.01756(9) 0.03683(7) 0.0190(2) Uani d . 1 1 . .
    H H2 0.5772 -0.0278 0.0471 0.023 Uiso calc R 1 1 . .
    C C3 0.67965(11) 0.04158(10) -0.03054(7) 0.0216(3) Uani d . 1 1 . .
    H H3 0.6515 0.0158 -0.0758 0.026 Uiso calc R 1 1 . .
    C C4 0.76762(11) 0.10892(10) -0.02199(7) 0.0219(3) Uani d . 1 1 . .
    H H4 0.8118 0.1387 -0.0602 0.026 Uiso calc R 1 1 . .
    C C5 0.78092(10) 0.12621(10) 0.05054(7) 0.0203(3) Uani d . 1 1 . .
    H H5 0.8359 0.1708 0.0723 0.024 Uiso calc R 1 1 . .
    C C6 0.50453(10) 0.22435(9) -0.03703(7) 0.0163(2) Uani d . 1 1 . .
    H H6 0.4707 0.1933 -0.079 0.02 Uiso calc R 1 1 . .
    C C7 0.47250(10) 0.20950(9) 0.03352(7) 0.0183(2) Uani d . 1 1 . .
    H H7 0.4127 0.1654 0.0497 0.022 Uiso calc R 1 1 . .
    C C8 0.54191(11) 0.26670(9) 0.07702(7) 0.0189(2) Uani d . 1 1 . .
    H H8 0.5392 0.2697 0.129 0.023 Uiso calc R 1 1 . .
    C C9 0.61633(11) 0.31834(9) 0.03367(7) 0.0168(2) Uani d . 1 1 . .
    H H9 0.6748 0.364 0.0498 0.02 Uiso calc R 1 1 . .
    C C10 0.59352(10) 0.29181(9) -0.03694(6) 0.0144(2) Uani d . 1 1 . .
    C C11 0.65066(11) 0.32967(9) -0.10021(7) 0.0178(2) Uani d . 1 1 . .
    H H11A 0.7149 0.3681 -0.0859 0.021 Uiso calc R 1 1 . .
    H H11B 0.675 0.2728 -0.1289 0.021 Uiso calc R 1 1 . .
    C C12 0.55414(10) 0.37912(9) -0.20841(6) 0.0165(2) Uani d . 1 1 . .
    H H12 0.5825 0.328 -0.2372 0.02 Uiso calc R 1 1 . .
    C C13 0.52134(10) 0.47496(9) -0.11803(7) 0.0174(2) Uani d . 1 1 . .
    H H13 0.5234 0.502 -0.0724 0.021 Uiso calc R 1 1 . .
    C C14 0.46165(10) 0.50875(9) -0.17209(7) 0.0174(2) Uani d . 1 1 . .
    H H14 0.4139 0.5639 -0.1716 0.021 Uiso calc R 1 1 . .
    C C15 0.43846(11) 0.45908(10) -0.29794(7) 0.0213(3) Uani d . 1 1 . .
    H H15A 0.4663 0.5202 -0.3191 0.032 Uiso calc R 1 1 . .
    H H15B 0.3598 0.4628 -0.295 0.032 Uiso calc R 1 1 . .
    H H15C 0.4591 0.4018 -0.3265 0.032 Uiso calc R 1 1 . .
    N N1 0.57853(8) 0.39380(8) -0.14182(5) 0.0149(2) Uani d . 1 1 . .
    N N2 0.48347(9) 0.44783(8) -0.22797(5) 0.0152(2) Uani d . 1 1 . .
    F F1 0.68267(7) 0.32029(6) 0.25538(6) 0.0312(2) Uani d . 1 1 . .
    F F2 0.83765(8) 0.29514(8) 0.31564(5) 0.0337(2) Uani d . 1 1 . .
    F F3 0.78054(9) 0.34815(8) 0.15824(5) 0.0390(2) Uani d . 1 1 . .
    F F4 0.93499(7) 0.32338(7) 0.21887(5) 0.0332(2) Uani d . 1 1 . .
    F F5 0.80333(8) 0.20561(7) 0.21913(5) 0.0346(2) Uani d . 1 1 . .
    F F6 0.81291(7) 0.43793(6) 0.25467(5) 0.0303(2) Uani d . 1 1 . .
    Fe Fe1 0.629560(14) 0.167551(12) 0.019064(9) 0.01225(6) Uani d . 1 1 . .
    P P1 0.80910(3) 0.32180(2) 0.236862(17) 0.01482(8) Uani d . 1 1 . .
loop_
    _atom_site_aniso_label
    _atom_site_aniso_U_11
    _atom_site_aniso_U_22
    _atom_site_aniso_U_33
    _atom_site_aniso_U_12
    _atom_site_aniso_U_13
    _atom_site_aniso_U_23
    C1 0.0200(6) 0.0167(6) 0.0193(6) 0.0016(5) -0.0043(5) 0.0048(5)
    C2 0.0192(6) 0.0114(5) 0.0265(6) 0.0006(4) -0.0035(5) 0.0019(5)
    C3 0.0267(7) 0.0166(6) 0.0216(6) 0.0081(5) -0.0035(5) -0.0036(5)
    C4 0.0201(6) 0.0204(6) 0.0252(7) 0.0075(5) 0.0046(5) 0.0053(5)
    C5 0.0140(5) 0.0189(6) 0.0280(7) 0.0006(5) -0.0047(5) 0.0047(5)
    C6 0.0148(5) 0.0145(5) 0.0196(6) 0.0021(4) -0.0032(4) 0.0010(5)
    C7 0.0153(5) 0.0164(6) 0.0233(6) 0.0028(5) 0.0022(5) 0.0026(5)
    C8 0.0243(6) 0.0157(5) 0.0167(6) 0.0036(5) 0.0026(5) -0.0008(4)
    C9 0.0211(6) 0.0120(5) 0.0172(6) 0.0009(4) -0.0013(5) -0.0012(4)
    C10 0.0157(5) 0.0120(5) 0.0155(5) 0.0026(4) -0.0007(4) 0.0014(4)
    C11 0.0171(5) 0.0189(6) 0.0174(6) 0.0043(5) 0.0003(5) 0.0053(4)
    C12 0.0188(6) 0.0138(5) 0.0168(6) -0.0001(4) 0.0000(4) 0.0001(4)
    C13 0.0209(6) 0.0155(5) 0.0159(6) 0.0027(5) 0.0016(5) 0.0002(4)
    C14 0.0192(6) 0.0149(5) 0.0182(6) 0.0017(5) 0.0014(5) 0.0009(4)
    C15 0.0263(7) 0.0217(6) 0.0158(6) 0.0013(5) -0.0058(5) 0.0009(5)
    N1 0.0161(5) 0.0134(5) 0.0154(5) 0.0011(4) 0.0005(4) 0.0028(4)
    N2 0.0165(5) 0.0140(5) 0.0152(5) -0.0012(4) -0.0017(4) 0.0010(4)
    F1 0.0143(4) 0.0267(4) 0.0526(6) -0.0019(3) -0.0009(4) 0.0108(4)
    F2 0.0334(5) 0.0497(6) 0.0180(4) -0.0015(4) -0.0067(4) 0.0080(4)
    F3 0.0562(6) 0.0405(5) 0.0202(4) -0.0019(5) -0.0115(4) 0.0082(4)
    F4 0.0205(4) 0.0331(5) 0.0459(6) 0.0019(4) 0.0112(4) 0.0017(4)
    F5 0.0383(5) 0.0165(4) 0.0490(6) 0.0017(4) -0.0128(4) -0.0042(4)
    F6 0.0241(4) 0.0188(4) 0.0481(6) -0.0028(3) -0.0019(4) -0.0082(4)
    Fe1 0.01293(10) 0.01083(9) 0.01299(9) 0.00042(6) -0.00162(6) 0.00074(6)
    P1 0.01470(15) 0.01456(14) 0.01521(15) -0.00112(11) -0.00222(11) 0.00146(11)
_geom_special_details
;
All e.s.d.'s (except the e.s.d. in the dihedral angle between two l.s. planes)
are estimated using the full covariance matrix. The cell e.s.d.'s are taken
into account individually in the estimation of e.s.d.'s in distances, angles
and torsion angles; correlations between e.s.d.'s in cell parameters are only
used when they are defined by crystal symmetry. An approximate (isotropic)
treatment of cell e.s.d.'s is used for estimating e.s.d.'s involving l.s.
planes.
;
loop_
    _geom_bond_atom_site_label_1
    _geom_bond_atom_site_label_2
    _geom_bond_site_symmetry_2
    _geom_bond_distance
    _geom_bond_publ_flag
    C1 C2 . 1.4222(18) ?
    C1 C5 . 1.4223(18) ?
    C1 Fe1 . 2.0585(12) ?
    C1 H1 . 1 ?
    C2 C3 . 1.4267(19) ?
    C2 Fe1 . 2.0482(13) ?
    C2 H2 . 1 ?
    C3 C4 . 1.428(2) ?
    C3 Fe1 . 2.0403(13) ?
    C3 H3 . 1 ?
    C4 C5 . 1.4225(19) ?
    C4 Fe1 . 2.0456(13) ?
    C4 H4 . 1 ?
    C5 Fe1 . 2.0519(13) ?
    C5 H5 . 1 ?
    C6 C7 . 1.4269(18) ?
    C6 C10 . 1.4299(17) ?
    C6 Fe1 . 2.0389(12) ?
    C6 H6 . 1 ?
    C7 C8 . 1.4258(19) ?
    C7 Fe1 . 2.0498(13) ?
    C7 H7 . 1 ?
    C8 C9 . 1.4249(18) ?
    C8 Fe1 . 2.0497(13) ?
    C8 H8 . 1 ?
    C9 C10 . 1.4310(17) ?
    C9 Fe1 . 2.0527(12) ?
    C9 H9 . 1 ?
    C10 C11 . 1.4968(17) ?
    C10 Fe1 . 2.0367(12) ?
    C11 N1 . 1.4782(15) ?
    C11 H11A . 0.99 ?
    C11 H11B . 0.99 ?
    C12 N2 . 1.3285(16) ?
    C12 N1 . 1.3296(16) ?
    C12 H12 . 0.95 ?
    C13 C14 . 1.3547(17) ?
    C13 N1 . 1.3797(16) ?
    C13 H13 . 0.95 ?
    C14 N2 . 1.3772(16) ?
    C14 H14 . 0.95 ?
    C15 N2 . 1.4637(16) ?
    C15 H15A . 0.98 ?
    C15 H15B . 0.98 ?
    C15 H15C . 0.98 ?
    F1 P1 . 1.6106(9) ?
    F2 P1 . 1.5954(9) ?
    F3 P1 . 1.5917(9) ?
    F4 P1 . 1.6018(9) ?
    F5 P1 . 1.6001(9) ?
    F6 P1 . 1.5988(9) ?
loop_
    _geom_angle_atom_site_label_1
    _geom_angle_atom_site_label_2
    _geom_angle_atom_site_label_3
    _geom_angle_site_symmetry_1
    _geom_angle_site_symmetry_3
    _geom_angle
    _geom_angle_publ_flag
    C2 C1 C5 . . 108.23(12) ?
    C2 C1 Fe1 . . 69.35(7) ?
    C5 C1 Fe1 . . 69.50(7) ?
    C2 C1 H1 . . 125.9 ?
    C5 C1 H1 . . 125.9 ?
    Fe1 C1 H1 . . 125.9 ?
    C1 C2 C3 . . 107.78(12) ?
    C1 C2 Fe1 . . 70.13(7) ?
    C3 C2 Fe1 . . 69.28(7) ?
    C1 C2 H2 . . 126.1 ?
    C3 C2 H2 . . 126.1 ?
    Fe1 C2 H2 . . 126.1 ?
    C2 C3 C4 . . 108.06(12) ?
    C2 C3 Fe1 . . 69.87(7) ?
    C4 C3 Fe1 . . 69.74(8) ?
    C2 C3 H3 . . 126 ?
    C4 C3 H3 . . 126 ?
    Fe1 C3 H3 . . 126 ?
    C5 C4 C3 . . 107.76(12) ?
    C5 C4 Fe1 . . 69.92(7) ?
    C3 C4 Fe1 . . 69.34(8) ?
    C5 C4 H4 . . 126.1 ?
    C3 C4 H4 . . 126.1 ?
    Fe1 C4 H4 . . 126.1 ?
    C1 C5 C4 . . 108.16(12) ?
    C1 C5 Fe1 . . 70.01(7) ?
    C4 C5 Fe1 . . 69.45(7) ?
    C1 C5 H5 . . 125.9 ?
    C4 C5 H5 . . 125.9 ?
    Fe1 C5 H5 . . 125.9 ?
    C7 C6 C10 . . 107.64(11) ?
    C7 C6 Fe1 . . 69.99(7) ?
    C10 C6 Fe1 . . 69.38(7) ?
    C7 C6 H6 . . 126.2 ?
    C10 C6 H6 . . 126.2 ?
    Fe1 C6 H6 . . 126.2 ?
    C8 C7 C6 . . 108.23(11) ?
    C8 C7 Fe1 . . 69.65(7) ?
    C6 C7 Fe1 . . 69.17(7) ?
    C8 C7 H7 . . 125.9 ?
    C6 C7 H7 . . 125.9 ?
    Fe1 C7 H7 . . 125.9 ?
    C9 C8 C7 . . 108.20(11) ?
    C9 C8 Fe1 . . 69.79(7) ?
    C7 C8 Fe1 . . 69.65(7) ?
    C9 C8 H8 . . 125.9 ?
    C7 C8 H8 . . 125.9 ?
    Fe1 C8 H8 . . 125.9 ?
    C8 C9 C10 . . 107.72(11) ?
    C8 C9 Fe1 . . 69.57(7) ?
    C10 C9 Fe1 . . 68.92(7) ?
    C8 C9 H9 . . 126.1 ?
    C10 C9 H9 . . 126.1 ?
    Fe1 C9 H9 . . 126.1 ?
    C6 C10 C9 . . 108.20(11) ?
    C6 C10 C11 . . 125.54(11) ?
    C9 C10 C11 . . 126.25(11) ?
    C6 C10 Fe1 . . 69.54(7) ?
    C9 C10 Fe1 . . 70.12(7) ?
    C11 C10 Fe1 . . 127.13(9) ?
    N1 C11 C10 . . 110.49(10) ?
    N1 C11 H11A . . 109.6 ?
    C10 C11 H11A . . 109.6 ?
    N1 C11 H11B . . 109.6 ?
    C10 C11 H11B . . 109.6 ?
    H11A C11 H11B . . 108.1 ?
    N2 C12 N1 . . 108.65(11) ?
    N2 C12 H12 . . 125.7 ?
    N1 C12 H12 . . 125.7 ?
    C14 C13 N1 . . 107.04(11) ?
    C14 C13 H13 . . 126.5 ?
    N1 C13 H13 . . 126.5 ?
    C13 C14 N2 . . 106.90(11) ?
    C13 C14 H14 . . 126.6 ?
    N2 C14 H14 . . 126.6 ?
    N2 C15 H15A . . 109.5 ?
    N2 C15 H15B . . 109.5 ?
    H15A C15 H15B . . 109.5 ?
    N2 C15 H15C . . 109.5 ?
    H15A C15 H15C . . 109.5 ?
    H15B C15 H15C . . 109.5 ?
    C12 N1 C13 . . 108.59(10) ?
    C12 N1 C11 . . 124.89(11) ?
    C13 N1 C11 . . 126.45(11) ?
    C12 N2 C14 . . 108.84(10) ?
    C12 N2 C15 . . 125.74(11) ?
    C14 N2 C15 . . 125.40(11) ?
    C10 Fe1 C6 . . 41.08(5) ?
    C10 Fe1 C3 . . 120.05(5) ?
    C6 Fe1 C3 . . 107.22(5) ?
    C10 Fe1 C4 . . 107.24(5) ?
    C6 Fe1 C4 . . 125.38(5) ?
    C3 Fe1 C4 . . 40.93(6) ?
    C10 Fe1 C2 . . 155.21(5) ?
    C6 Fe1 C2 . . 120.01(5) ?
    C3 Fe1 C2 . . 40.85(5) ?
    C4 Fe1 C2 . . 68.73(5) ?
    C10 Fe1 C8 . . 68.72(5) ?
    C6 Fe1 C8 . . 68.84(5) ?
    C3 Fe1 C8 . . 162.82(6) ?
    C4 Fe1 C8 . . 154.87(6) ?
    C2 Fe1 C8 . . 125.44(5) ?
    C10 Fe1 C7 . . 68.70(5) ?
    C6 Fe1 C7 . . 40.85(5) ?
    C3 Fe1 C7 . . 125.58(6) ?
    C4 Fe1 C7 . . 162.98(6) ?
    C2 Fe1 C7 . . 107.61(5) ?
    C8 Fe1 C7 . . 40.70(5) ?
    C10 Fe1 C5 . . 125.40(5) ?
    C6 Fe1 C5 . . 162.81(5) ?
    C3 Fe1 C5 . . 68.50(6) ?
    C4 Fe1 C5 . . 40.63(5) ?
    C2 Fe1 C5 . . 68.40(5) ?
    C8 Fe1 C5 . . 120.18(6) ?
    C7 Fe1 C5 . . 155.07(6) ?
    C10 Fe1 C9 . . 40.97(5) ?
    C6 Fe1 C9 . . 69.00(5) ?
    C3 Fe1 C9 . . 155.19(6) ?
    C4 Fe1 C9 . . 120.01(6) ?
    C2 Fe1 C9 . . 162.50(6) ?
    C8 Fe1 C9 . . 40.65(5) ?
    C7 Fe1 C9 . . 68.51(5) ?
    C5 Fe1 C9 . . 107.49(5) ?
    C10 Fe1 C1 . . 162.69(5) ?
    C6 Fe1 C1 . . 155.08(5) ?
    C3 Fe1 C1 . . 68.32(5) ?
    C4 Fe1 C1 . . 68.30(5) ?
    C2 Fe1 C1 . . 40.52(5) ?
    C8 Fe1 C1 . . 107.78(5) ?
    C7 Fe1 C1 . . 120.46(5) ?
    C5 Fe1 C1 . . 40.49(5) ?
    C9 Fe1 C1 . . 125.48(5) ?
    F3 P1 F2 . . 179.87(7) ?
    F3 P1 F6 . . 89.57(6) ?
    F2 P1 F6 . . 90.55(6) ?
    F3 P1 F5 . . 90.29(6) ?
    F2 P1 F5 . . 89.58(6) ?
    F6 P1 F5 . . 179.13(5) ?
    F3 P1 F4 . . 90.57(6) ?
    F2 P1 F4 . . 89.46(5) ?
    F6 P1 F4 . . 90.25(5) ?
    F5 P1 F4 . . 90.62(5) ?
    F3 P1 F1 . . 89.71(6) ?
    F2 P1 F1 . . 90.25(5) ?
    F6 P1 F1 . . 89.65(5) ?
    F5 P1 F1 . . 89.49(5) ?
    F4 P1 F1 . . 179.70(6) ?
loop_
    _geom_torsion_atom_site_label_1
    _geom_torsion_atom_site_label_2
    _geom_torsion_atom_site_label_3
    _geom_torsion_atom_site_label_4
    _geom_torsion_site_symmetry_1
    _geom_torsion_site_symmetry_2
    _geom_torsion_site_symmetry_3
    _geom_torsion_site_symmetry_4
    _geom_torsion
    _geom_torsion_publ_flag
    C5 C1 C2 C3 . . . . 0.48(14) ?
    Fe1 C1 C2 C3 . . . . 59.27(9) ?
    C5 C1 C2 Fe1 . . . . -58.79(9) ?
    C1 C2 C3 C4 . . . . -0.30(15) ?
    Fe1 C2 C3 C4 . . . . 59.51(9) ?
    C1 C2 C3 Fe1 . . . . -59.80(9) ?
    C2 C3 C4 C5 . . . . 0.00(15) ?
    Fe1 C3 C4 C5 . . . . 59.60(9) ?
    C2 C3 C4 Fe1 . . . . -59.59(9) ?
    C2 C1 C5 C4 . . . . -0.48(15) ?
    Fe1 C1 C5 C4 . . . . -59.17(9) ?
    C2 C1 C5 Fe1 . . . . 58.70(9) ?
    C3 C4 C5 C1 . . . . 0.29(15) ?
    Fe1 C4 C5 C1 . . . . 59.52(9) ?
    C3 C4 C5 Fe1 . . . . -59.23(9) ?
    C10 C6 C7 C8 . . . . -0.54(14) ?
    Fe1 C6 C7 C8 . . . . 58.86(9) ?
    C10 C6 C7 Fe1 . . . . -59.39(8) ?
    C6 C7 C8 C9 . . . . 0.78(14) ?
    Fe1 C7 C8 C9 . . . . 59.34(9) ?
    C6 C7 C8 Fe1 . . . . -58.56(9) ?
    C7 C8 C9 C10 . . . . -0.73(14) ?
    Fe1 C8 C9 C10 . . . . 58.53(8) ?
    C7 C8 C9 Fe1 . . . . -59.26(9) ?
    C7 C6 C10 C9 . . . . 0.09(14) ?
    Fe1 C6 C10 C9 . . . . -59.69(8) ?
    C7 C6 C10 C11 . . . . -178.54(11) ?
    Fe1 C6 C10 C11 . . . . 121.69(12) ?
    C7 C6 C10 Fe1 . . . . 59.77(8) ?
    C8 C9 C10 C6 . . . . 0.39(14) ?
    Fe1 C9 C10 C6 . . . . 59.33(8) ?
    C8 C9 C10 C11 . . . . 179.01(11) ?
    Fe1 C9 C10 C11 . . . . -122.06(12) ?
    C8 C9 C10 Fe1 . . . . -58.94(9) ?
    C6 C10 C11 N1 . . . . 66.58(15) ?
    C9 C10 C11 N1 . . . . -111.80(14) ?
    Fe1 C10 C11 N1 . . . . 156.70(9) ?
    N1 C13 C14 N2 . . . . -0.09(14) ?
    N2 C12 N1 C13 . . . . -0.05(14) ?
    N2 C12 N1 C11 . . . . 176.98(11) ?
    C14 C13 N1 C12 . . . . 0.09(14) ?
    C14 C13 N1 C11 . . . . -176.88(11) ?
    C10 C11 N1 C12 . . . . -123.38(13) ?
    C10 C11 N1 C13 . . . . 53.11(16) ?
    N1 C12 N2 C14 . . . . -0.01(14) ?
    N1 C12 N2 C15 . . . . 178.28(11) ?
    C13 C14 N2 C12 . . . . 0.06(14) ?
    C13 C14 N2 C15 . . . . -178.23(12) ?
    C9 C10 Fe1 C6 . . . . 119.29(11) ?
    C11 C10 Fe1 C6 . . . . -119.72(14) ?
    C6 C10 Fe1 C3 . . . . 81.77(9) ?
    C9 C10 Fe1 C3 . . . . -158.93(8) ?
    C11 C10 Fe1 C3 . . . . -37.94(13) ?
    C6 C10 Fe1 C4 . . . . 124.51(8) ?
    C9 C10 Fe1 C4 . . . . -116.19(8) ?
    C11 C10 Fe1 C4 . . . . 4.80(12) ?
    C6 C10 Fe1 C2 . . . . 48.05(15) ?
    C9 C10 Fe1 C2 . . . . 167.34(12) ?
    C11 C10 Fe1 C2 . . . . -71.67(17) ?
    C6 C10 Fe1 C8 . . . . -81.80(8) ?
    C9 C10 Fe1 C8 . . . . 37.50(8) ?
    C11 C10 Fe1 C8 . . . . 158.48(13) ?
    C6 C10 Fe1 C7 . . . . -37.97(7) ?
    C9 C10 Fe1 C7 . . . . 81.33(8) ?
    C11 C10 Fe1 C7 . . . . -157.68(12) ?
    C6 C10 Fe1 C5 . . . . 165.55(8) ?
    C9 C10 Fe1 C5 . . . . -75.16(9) ?
    C11 C10 Fe1 C5 . . . . 45.83(13) ?
    C6 C10 Fe1 C9 . . . . -119.29(11) ?
    C11 C10 Fe1 C9 . . . . 120.99(14) ?
    C6 C10 Fe1 C1 . . . . -163.26(16) ?
    C9 C10 Fe1 C1 . . . . -44.0(2) ?
    C11 C10 Fe1 C1 . . . . 77.0(2) ?
    C7 C6 Fe1 C10 . . . . -118.80(10) ?
    C7 C6 Fe1 C3 . . . . 124.95(8) ?
    C10 C6 Fe1 C3 . . . . -116.25(8) ?
    C7 C6 Fe1 C4 . . . . 166.36(8) ?
    C10 C6 Fe1 C4 . . . . -74.85(9) ?
    C7 C6 Fe1 C2 . . . . 82.31(9) ?
    C10 C6 Fe1 C2 . . . . -158.90(7) ?
    C7 C6 Fe1 C8 . . . . -37.32(7) ?
    C10 C6 Fe1 C8 . . . . 81.47(8) ?
    C10 C6 Fe1 C7 . . . . 118.80(10) ?
    C7 C6 Fe1 C5 . . . . -162.29(16) ?
    C10 C6 Fe1 C5 . . . . -43.5(2) ?
    C7 C6 Fe1 C9 . . . . -81.03(8) ?
    C10 C6 Fe1 C9 . . . . 37.77(7) ?
    C7 C6 Fe1 C1 . . . . 49.47(15) ?
    C10 C6 Fe1 C1 . . . . 168.26(11) ?
    C2 C3 Fe1 C10 . . . . -159.15(7) ?
    C4 C3 Fe1 C10 . . . . 81.69(9) ?
    C2 C3 Fe1 C6 . . . . -116.24(8) ?
    C4 C3 Fe1 C6 . . . . 124.60(8) ?
    C2 C3 Fe1 C4 . . . . 119.16(11) ?
    C4 C3 Fe1 C2 . . . . -119.16(11) ?
    C2 C3 Fe1 C8 . . . . -42.3(2) ?
    C4 C3 Fe1 C8 . . . . -161.45(16) ?
    C2 C3 Fe1 C7 . . . . -75.00(9) ?
    C4 C3 Fe1 C7 . . . . 165.84(8) ?
    C2 C3 Fe1 C5 . . . . 81.42(8) ?
    C4 C3 Fe1 C5 . . . . -37.74(8) ?
    C2 C3 Fe1 C9 . . . . 166.68(11) ?
    C4 C3 Fe1 C9 . . . . 47.53(16) ?
    C2 C3 Fe1 C1 . . . . 37.73(8) ?
    C4 C3 Fe1 C1 . . . . -81.43(8) ?
    C5 C4 Fe1 C10 . . . . 124.73(8) ?
    C3 C4 Fe1 C10 . . . . -116.26(8) ?
    C5 C4 Fe1 C6 . . . . 166.34(7) ?
    C3 C4 Fe1 C6 . . . . -74.65(9) ?
    C5 C4 Fe1 C3 . . . . -119.01(11) ?
    C5 C4 Fe1 C2 . . . . -81.21(8) ?
    C3 C4 Fe1 C2 . . . . 37.80(8) ?
    C5 C4 Fe1 C8 . . . . 48.21(15) ?
    C3 C4 Fe1 C8 . . . . 167.22(11) ?
    C5 C4 Fe1 C7 . . . . -161.85(16) ?
    C3 C4 Fe1 C7 . . . . -42.8(2) ?
    C3 C4 Fe1 C5 . . . . 119.01(11) ?
    C5 C4 Fe1 C9 . . . . 81.93(9) ?
    C3 C4 Fe1 C9 . . . . -159.06(8) ?
    C5 C4 Fe1 C1 . . . . -37.51(8) ?
    C3 C4 Fe1 C1 . . . . 81.50(8) ?
    C1 C2 Fe1 C10 . . . . 166.23(11) ?
    C3 C2 Fe1 C10 . . . . 47.29(15) ?
    C1 C2 Fe1 C6 . . . . -159.41(8) ?
    C3 C2 Fe1 C6 . . . . 81.65(9) ?
    C1 C2 Fe1 C3 . . . . 118.94(11) ?
    C1 C2 Fe1 C4 . . . . 81.07(8) ?
    C3 C2 Fe1 C4 . . . . -37.87(8) ?
    C1 C2 Fe1 C8 . . . . -75.18(9) ?
    C3 C2 Fe1 C8 . . . . 165.88(8) ?
    C1 C2 Fe1 C7 . . . . -116.57(8) ?
    C3 C2 Fe1 C7 . . . . 124.49(8) ?
    C1 C2 Fe1 C5 . . . . 37.27(8) ?
    C3 C2 Fe1 C5 . . . . -81.67(8) ?
    C1 C2 Fe1 C9 . . . . -42.3(2) ?
    C3 C2 Fe1 C9 . . . . -161.25(16) ?
    C3 C2 Fe1 C1 . . . . -118.94(11) ?
    C9 C8 Fe1 C10 . . . . -37.78(7) ?
    C7 C8 Fe1 C10 . . . . 81.67(8) ?
    C9 C8 Fe1 C6 . . . . -82.00(8) ?
    C7 C8 Fe1 C6 . . . . 37.45(7) ?
    C9 C8 Fe1 C3 . . . . -161.81(16) ?
    C7 C8 Fe1 C3 . . . . -42.4(2) ?
    C9 C8 Fe1 C4 . . . . 47.57(15) ?
    C7 C8 Fe1 C4 . . . . 167.01(11) ?
    C9 C8 Fe1 C2 . . . . 165.49(8) ?
    C7 C8 Fe1 C2 . . . . -75.06(9) ?
    C9 C8 Fe1 C7 . . . . -119.45(11) ?
    C9 C8 Fe1 C5 . . . . 81.73(9) ?
    C7 C8 Fe1 C5 . . . . -158.82(7) ?
    C7 C8 Fe1 C9 . . . . 119.45(11) ?
    C9 C8 Fe1 C1 . . . . 124.22(8) ?
    C7 C8 Fe1 C1 . . . . -116.34(8) ?
    C8 C7 Fe1 C10 . . . . -81.71(8) ?
    C6 C7 Fe1 C10 . . . . 38.17(7) ?
    C8 C7 Fe1 C6 . . . . -119.88(11) ?
    C8 C7 Fe1 C3 . . . . 165.83(8) ?
    C6 C7 Fe1 C3 . . . . -74.28(9) ?
    C8 C7 Fe1 C4 . . . . -160.96(17) ?
    C6 C7 Fe1 C4 . . . . -41.1(2) ?
    C8 C7 Fe1 C2 . . . . 124.32(8) ?
    C6 C7 Fe1 C2 . . . . -115.80(8) ?
    C6 C7 Fe1 C8 . . . . 119.88(11) ?
    C8 C7 Fe1 C5 . . . . 47.80(15) ?
    C6 C7 Fe1 C5 . . . . 167.69(11) ?
    C8 C7 Fe1 C9 . . . . -37.56(7) ?
    C6 C7 Fe1 C9 . . . . 82.32(8) ?
    C8 C7 Fe1 C1 . . . . 81.92(9) ?
    C6 C7 Fe1 C1 . . . . -158.19(7) ?
    C1 C5 Fe1 C10 . . . . 166.27(7) ?
    C4 C5 Fe1 C10 . . . . -74.35(9) ?
    C1 C5 Fe1 C6 . . . . -160.03(16) ?
    C4 C5 Fe1 C6 . . . . -40.7(2) ?
    C1 C5 Fe1 C3 . . . . -81.37(8) ?
    C4 C5 Fe1 C3 . . . . 38.01(8) ?
    C1 C5 Fe1 C4 . . . . -119.38(11) ?
    C1 C5 Fe1 C2 . . . . -37.30(8) ?
    C4 C5 Fe1 C2 . . . . 82.08(9) ?
    C1 C5 Fe1 C8 . . . . 82.11(9) ?
    C4 C5 Fe1 C8 . . . . -158.51(8) ?
    C1 C5 Fe1 C7 . . . . 48.13(16) ?
    C4 C5 Fe1 C7 . . . . 167.51(11) ?
    C1 C5 Fe1 C9 . . . . 124.63(8) ?
    C4 C5 Fe1 C9 . . . . -115.99(8) ?
    C4 C5 Fe1 C1 . . . . 119.38(11) ?
    C8 C9 Fe1 C10 . . . . 119.45(11) ?
    C8 C9 Fe1 C6 . . . . 81.59(8) ?
    C10 C9 Fe1 C6 . . . . -37.87(7) ?
    C8 C9 Fe1 C3 . . . . 167.31(12) ?
    C10 C9 Fe1 C3 . . . . 47.85(16) ?
    C8 C9 Fe1 C4 . . . . -158.77(8) ?
    C10 C9 Fe1 C4 . . . . 81.77(9) ?
    C8 C9 Fe1 C2 . . . . -42.8(2) ?
    C10 C9 Fe1 C2 . . . . -162.21(16) ?
    C10 C9 Fe1 C8 . . . . -119.45(11) ?
    C8 C9 Fe1 C7 . . . . 37.61(8) ?
    C10 C9 Fe1 C7 . . . . -81.84(8) ?
    C8 C9 Fe1 C5 . . . . -116.25(8) ?
    C10 C9 Fe1 C5 . . . . 124.30(8) ?
    C8 C9 Fe1 C1 . . . . -75.24(9) ?
    C10 C9 Fe1 C1 . . . . 165.30(7) ?
    C2 C1 Fe1 C10 . . . . -160.41(16) ?
    C5 C1 Fe1 C10 . . . . -40.6(2) ?
    C2 C1 Fe1 C6 . . . . 46.28(16) ?
    C5 C1 Fe1 C6 . . . . 166.14(11) ?
    C2 C1 Fe1 C3 . . . . -38.02(8) ?
    C5 C1 Fe1 C3 . . . . 81.84(9) ?
    C2 C1 Fe1 C4 . . . . -82.22(9) ?
    C5 C1 Fe1 C4 . . . . 37.64(8) ?
    C5 C1 Fe1 C2 . . . . 119.86(11) ?
    C2 C1 Fe1 C8 . . . . 124.19(8) ?
    C5 C1 Fe1 C8 . . . . -115.95(8) ?
    C2 C1 Fe1 C7 . . . . 81.50(9) ?
    C5 C1 Fe1 C7 . . . . -158.64(8) ?
    C2 C1 Fe1 C5 . . . . -119.86(11) ?
    C2 C1 Fe1 C9 . . . . 165.61(8) ?
    C5 C1 Fe1 C9 . . . . -74.54(10) ?
loop_
    _geom_hbond_atom_site_label_D
    _geom_hbond_atom_site_label_H
    _geom_hbond_atom_site_label_A
    _geom_hbond_site_symmetry_A
    _geom_hbond_distance_DH
    _geom_hbond_distance_HA
    _geom_hbond_distance_DA
    _geom_hbond_angle_DHA
    C14 H14 F1 5_665 0.95 2.54 3.3249(15) 140
_iucr_refine_instructions_details
;
TITL 12bo_von_smz1_0m in Pbca
CELL  0.71073  12.4226  13.4414  19.2137   90.000   90.000   90.000
ZERR     8.00   0.0002   0.0002   0.0003    0.000    0.000    0.000
LATT   1
SYMM  1/2 - X, - Y, 1/2 + Z
SYMM  - X, 1/2 + Y, 1/2 - Z
SYMM  1/2 + X, 1/2 - Y, - Z
SFAC  C    H    N    F    FE   P
UNIT  120  136  16   48   8    8
MERG   2
OMIT    -4.00 180.00
EQIV $1 1-x, 1-y, -z
HTAB C14 F1_$1
FMAP   2
PLAN    2
SIZE     0.11   0.17   0.27
ACTA
BOND
BOND   $H
CONF
L.S.   8
TEMP  -173.00
WGHT    0.030700    2.277500
FVAR       0.06748
C1    1    0.702082    0.069558    0.086744    11.00000    0.01997    0.01669 =
         0.01931    0.00479   -0.00427    0.00157
AFIX  13
H1    2    0.691791    0.067735    0.138347    11.00000   -1.20000
AFIX   0
C2    1    0.638981    0.017557    0.036832    11.00000    0.01923    0.01138 =
         0.02646    0.00194   -0.00347    0.00061
AFIX  13
H2    2    0.577196   -0.027806    0.047127    11.00000   -1.20000
AFIX   0
C3    1    0.679653    0.041581   -0.030544    11.00000    0.02667    0.01661 =
         0.02159   -0.00365   -0.00354    0.00806
AFIX  13
H3    2    0.651480    0.015806   -0.075842    11.00000   -1.20000
AFIX   0
C4    1    0.767616    0.108924   -0.021994    11.00000    0.02006    0.02040 =
         0.02519    0.00526    0.00456    0.00747
AFIX  13
H4    2    0.811848    0.138682   -0.060171    11.00000   -1.20000
AFIX   0
C5    1    0.780924    0.126208    0.050540    11.00000    0.01403    0.01887 =
         0.02805    0.00471   -0.00472    0.00059
AFIX  13
H5    2    0.835893    0.170788    0.072290    11.00000   -1.20000
AFIX   0
C6    1    0.504525    0.224345   -0.037035    11.00000    0.01479    0.01446 =
         0.01962    0.00101   -0.00322    0.00211
AFIX  13
H6    2    0.470686    0.193343   -0.078984    11.00000   -1.20000
AFIX   0
C7    1    0.472503    0.209500    0.033522    11.00000    0.01525    0.01640 =
         0.02334    0.00263    0.00225    0.00280
AFIX  13
H7    2    0.412721    0.165401    0.049743    11.00000   -1.20000
AFIX   0
C8    1    0.541909    0.266697    0.077018    11.00000    0.02429    0.01573 =
         0.01670   -0.00077    0.00263    0.00357
AFIX  13
H8    2    0.539187    0.269657    0.128993    11.00000   -1.20000
AFIX   0
C9    1    0.616330    0.318336    0.033667    11.00000    0.02113    0.01196 =
         0.01718   -0.00124   -0.00129    0.00085
AFIX  13
H9    2    0.674835    0.363970    0.049753    11.00000   -1.20000
AFIX   0
C10   1    0.593522    0.291814   -0.036942    11.00000    0.01568    0.01198 =
         0.01554    0.00142   -0.00072    0.00264
C11   1    0.650662    0.329670   -0.100206    11.00000    0.01706    0.01889 =
         0.01744    0.00531    0.00027    0.00427
AFIX  23
H11A  2    0.714947    0.368107   -0.085912    11.00000   -1.20000
H11B  2    0.675041    0.272788   -0.128893    11.00000   -1.20000
AFIX   0
C12   1    0.554139    0.379121   -0.208409    11.00000    0.01879    0.01378 =
         0.01683    0.00014   -0.00004   -0.00008
AFIX  43
H12   2    0.582523    0.328007   -0.237206    11.00000   -1.20000
AFIX   0
C13   1    0.521338    0.474960   -0.118032    11.00000    0.02092    0.01549 =
         0.01589    0.00022    0.00163    0.00266
AFIX  43
H13   2    0.523424    0.502025   -0.072377    11.00000   -1.20000
AFIX   0
C14   1    0.461648    0.508751   -0.172095    11.00000    0.01916    0.01489 =
         0.01823    0.00094    0.00138    0.00172
AFIX  43
H14   2    0.413867    0.563929   -0.171565    11.00000   -1.20000
AFIX   0
C15   1    0.438464    0.459081   -0.297936    11.00000    0.02628    0.02174 =
         0.01582    0.00087   -0.00583    0.00134
AFIX 137
H15A  2    0.466345    0.520183   -0.319135    11.00000   -1.50000
H15B  2    0.359810    0.462815   -0.295005    11.00000   -1.50000
H15C  2    0.459107    0.401780   -0.326511    11.00000   -1.50000
AFIX   0
N1    3    0.578530    0.393801   -0.141816    11.00000    0.01608    0.01337 =
         0.01540    0.00279    0.00054    0.00114
N2    3    0.483468    0.447826   -0.227972    11.00000    0.01647    0.01398 =
         0.01518    0.00095   -0.00168   -0.00122
F1    4    0.682666    0.320290    0.255377    11.00000    0.01432    0.02668 =
         0.05261    0.01080   -0.00094   -0.00190
F2    4    0.837655    0.295138    0.315639    11.00000    0.03342    0.04970 =
         0.01798    0.00799   -0.00674   -0.00153
F3    4    0.780537    0.348150    0.158236    11.00000    0.05618    0.04054 =
         0.02021    0.00816   -0.01151   -0.00189
F4    4    0.934993    0.323377    0.218873    11.00000    0.02055    0.03313 =
         0.04594    0.00170    0.01123    0.00188
F5    4    0.803330    0.205606    0.219129    11.00000    0.03832    0.01647 =
         0.04899   -0.00417   -0.01283    0.00168
F6    4    0.812913    0.437931    0.254672    11.00000    0.02415    0.01878 =
         0.04810   -0.00816   -0.00185   -0.00276
FE1   5    0.629560    0.167551    0.019064    11.00000    0.01293    0.01083 =
         0.01299    0.00074   -0.00162    0.00042
P1    6    0.809102    0.321798    0.236862    11.00000    0.01470    0.01456 =
         0.01521    0.00146   -0.00222   -0.00112
HKLF    4
REM  12bo_von_smz1_0m in Pbca
REM R1 =  0.0240 for   3747 Fo > 4sig(Fo)  and  0.0263 for all   4041 data
REM    227 parameters refined using      0 restraints
END
WGHT      0.0307      2.2785
REM Highest difference peak  0.456,  deepest hole -0.355,  1-sigma level  0.062
Q1    1   0.6143  0.1560  0.0600  11.00000  0.05    0.46
Q2    1   0.7457  0.0963  0.0709  11.00000  0.05    0.40
;
