# Supplementary material for: 1-(Ferrocen-1-ylmeth­yl)-3-methyl­imidazol-3-ium hexa­fluorido­phosphate
Source: Acta Crystallogr Sect E Struct Rep Online. 2012 Mar 3;68(Pt 4):m353. doi: 10.1107/S1600536812008719 (PMC3343779; doi:10.1107/S1600536812008719)
Supplement: Supplementary file 2 [file e-68-0m353-Isup2.hkl]

#
# h,k,l, Fc-squared, Fo-squared, sigma(Fo-squared) and status flag
#
data_I
_shelx_title ' 12bo_von_smz1_0m in Pbca'
_shelx_refln_list_code          4
_shelx_F_calc_maximum      517.64
_exptl_crystal_F_000      1728.00
_reflns_d_resolution_high  0.7426
 
loop_
 _symmetry_equiv_pos_as_xyz
 'x, y, z'
 '-x+1/2, -y, z+1/2'
 '-x, y+1/2, -z+1/2'
 'x+1/2, -y+1/2, -z'
 '-x, -y, -z'
 'x-1/2, y, -z-1/2'
 'x, -y-1/2, z-1/2'
 '-x-1/2, y-1/2, z'
 
_cell_length_a    12.4226
_cell_length_b    13.4414
_cell_length_c    19.2137
_cell_angle_alpha  90.000
_cell_angle_beta   90.000
_cell_angle_gamma  90.000
 
_shelx_F_squared_multiplier     1.000
 
loop_
 _refln_index_h
 _refln_index_k
 _refln_index_l
 _refln_F_squared_calc
 _refln_F_squared_meas
 _refln_F_squared_sigma
 _refln_observed_status
   2   0   0     5029.11     5785.52    205.62 o
   4   0   0     4179.38     4131.56    140.00 o
   6   0   0    30929.41    31883.14   1087.06 o
   8   0   0     7235.33     7789.27    222.39 o
  10   0   0     1087.73     1303.37     28.94 o
  12   0   0     7746.67     7891.70    204.37 o
  14   0   0       89.12       68.58      8.93 o
  16   0   0     5768.53     5944.62    149.67 o
   2   1   0    18382.15    18914.68    226.59 o
   4   1   0    25092.40    26484.30    508.25 o
   6   1   0    73941.86    75580.12   1195.63 o
   8   1   0     2395.36     2450.48     37.97 o
  10   1   0     7061.20     7449.58    107.13 o
  12   1   0      914.39     1013.37     16.98 o
  14   1   0     1072.94     1002.24     21.05 o
  16   1   0       30.91       28.65      6.82 o
   0   2   0    61248.79    57647.27   2355.56 o
   2   2   0     7184.72     7113.86    104.20 o
   4   2   0    14200.05    14878.07    189.69 o
   6   2   0     1532.48     1544.32     27.06 o
   8   2   0       36.19       18.12      2.98 o
  10   2   0      479.34      567.07     16.08 o
  12   2   0      634.29      603.63     11.32 o
  14   2   0        1.20        1.97      5.32 o
  16   2   0     1050.80     1072.48     23.28 o
   2   3   0     1705.69     1754.17     22.28 o
   4   3   0      611.54      645.25      9.27 o
   6   3   0        0.36       -3.07      1.54 o
   8   3   0      333.71      377.84     11.94 o
  10   3   0     1604.32     1708.09     32.99 o
  12   3   0       12.19        8.88      4.82 o
  14   3   0      300.32      283.36      9.07 o
  16   3   0      328.82      332.16     12.15 o
   0   4   0     2863.89     2665.58     49.13 o
   2   4   0    36659.29    39678.06    453.55 o
   4   4   0     4614.33     4880.40     61.54 o
   6   4   0     9906.06    11145.89    150.84 o
   8   4   0      192.38      150.70      7.67 o
  10   4   0        0.46       -2.80      4.18 o
  12   4   0     1010.02     1086.69     23.63 o
  14   4   0     1242.33     1276.15     25.29 o
  16   4   0      844.34      845.46     23.76 o
   2   5   0    12731.28    12997.02    133.32 o
   4   5   0      430.30      553.70      9.37 o
   6   5   0    31168.66    30329.69    400.05 o
   8   5   0     4571.50     4523.64     87.80 o
  10   5   0     2301.81     2454.69     82.03 o
  12   5   0      465.80      401.23     11.88 o
  14   5   0     1130.67     1136.50     22.83 o
   0   6   0   106683.10   107068.84   1550.41 o
   2   6   0     4895.72     4853.36     56.01 o
   4   6   0    33433.81    34364.58    476.84 o
   6   6   0     3716.14     3658.18     49.95 o
   8   6   0     2281.33     2171.03     41.17 o
  10   6   0      545.51      501.52     20.26 o
  12   6   0     7103.84     6982.62    126.82 o
  14   6   0       53.73       49.89      4.98 o
   2   7   0     4095.39     4430.64     48.66 o
   4   7   0     4811.84     5787.83     69.33 o
   6   7   0    41784.31    42083.00    555.03 o
   8   7   0     1066.44      987.72     21.43 o
  10   7   0    16003.60    15439.31    346.11 o
  12   7   0     1072.03     1056.85     22.72 o
  14   7   0       20.04       12.33      6.75 o
   0   8   0    57626.43    58341.12    915.32 o
   2   8   0     9625.10    10009.92    126.35 o
   4   8   0    11748.88    12151.97    144.32 o
   6   8   0    11328.24    11256.01    141.10 o
   8   8   0     2376.99     2258.90     43.01 o
  10   8   0     4552.57     4248.31    103.72 o
  12   8   0      353.72      360.03     13.63 o
  14   8   0      387.26      383.28     15.81 o
   2   9   0     1698.04     1855.20     20.95 o
   4   9   0      569.43      643.52     12.36 o
   6   9   0     2993.75     2829.71     46.92 o
   8   9   0     4637.68     4486.69     87.33 o
  10   9   0      265.23      295.95     13.83 o
  12   9   0      658.15      632.91     17.75 o
  14   9   0      107.73      134.95     16.47 o
   0  10   0       13.70       -0.51      4.75 o
   2  10   0      105.38       98.34      3.64 o
   4  10   0      199.98      188.39      6.71 o
   6  10   0      510.30      443.99     19.06 o
   8  10   0     1439.33     1451.15     82.35 o
  10  10   0       25.64       38.73     10.98 o
  12  10   0      711.64      830.04     46.11 o
   2  11   0     2905.72     2854.68     42.70 o
   4  11   0     2939.28     2861.95     42.65 o
   6  11   0     4202.18     4256.43     69.89 o
   8  11   0      196.69      186.65     10.96 o
  10  11   0     4468.90     4507.86    188.85 o
  12  11   0      810.86      935.45     50.51 o
   0  12   0     3686.71     3526.21     73.78 o
   2  12   0     1075.51     1128.65     18.67 o
   4  12   0    11198.26    11210.54    161.24 o
   6  12   0      498.26      521.06     11.38 o
   8  12   0     2827.68     2889.97     78.40 o
  10  12   0      434.81      449.99     55.99 o
  12  12   0     3672.96     4196.33    155.91 o
   2  13   0    10914.30    10688.08    154.29 o
   4  13   0      173.35      173.10      6.03 o
   6  13   0     4134.75     4287.07     67.67 o
   8  13   0     3625.32     3631.84     96.96 o
  10  13   0     7082.53     7356.60    226.18 o
   0  14   0     8443.16     8241.36    169.27 o
   2  14   0      209.85      219.01     10.15 o
   4  14   0     3559.30     3614.78     54.46 o
   6  14   0       17.74       29.73      4.95 o
   8  14   0       12.85       16.40      9.59 o
  10  14   0      166.62      144.35     19.76 o
   2  15   0      110.92      112.36      7.96 o
   4  15   0       45.83       55.67      8.65 o
   6  15   0     1051.36     1117.26     26.38 o
   8  15   0        6.97       18.92      7.96 o
   0  16   0       42.70       18.92     13.18 o
   2  16   0      967.16      898.96     26.62 o
   4  16   0      428.67      407.36     13.29 o
   6  16   0       19.84       20.16      8.43 o
   2  17   0     1634.88     1640.28     33.35 o
   4  17   0      379.67      415.17     20.60 o
   0  18   0     8319.89     8484.88    329.38 o
   1   1   1      873.49      921.94      8.36 o
   2   1   1    11706.93    12223.88    100.99 o
   3   1   1    19179.91    20259.16    239.94 o
   4   1   1     7922.77     8011.80     95.68 o
   5   1   1      913.23      872.97      8.69 o
   6   1   1      759.84      842.51     12.84 o
   7   1   1     4015.83     4256.47     56.93 o
   8   1   1     1277.38     1277.81     15.89 o
   9   1   1       61.46       52.45      2.13 o
  10   1   1     1038.57     1088.23     12.22 o
  11   1   1      676.39      600.23      7.79 o
  12   1   1        0.08       -3.92      2.70 o
  13   1   1      746.73      708.48      9.40 o
  14   1   1      427.16      418.78      8.68 o
  15   1   1     2403.72     2382.47     31.62 o
  16   1   1      185.62      182.90      6.30 o
   0   2   1     6517.13     7140.24    106.97 o
   1   2   1    19834.69    21292.67    170.65 o
   2   2   1    35174.60    36137.76    316.92 o
   3   2   1     4820.62     5248.81     44.68 o
   4   2   1       61.69       52.69      1.93 o
   5   2   1    17399.79    17290.51    190.92 o
   6   2   1     4399.09     4572.14     48.47 o
   7   2   1     2555.75     2496.17     22.53 o
   8   2   1     8268.12     8633.92     85.81 o
   9   2   1     5517.47     5566.31     67.52 o
  10   2   1     1432.73     1542.86     18.09 o
  11   2   1     1445.12     1384.22     15.89 o
  12   2   1       94.77       91.28      3.05 o
  13   2   1     3640.44     3638.21     39.75 o
  14   2   1     1382.83     1367.86     19.11 o
  15   2   1      240.77      239.53      8.42 o
  16   2   1      922.16      930.48     15.82 o
   1   3   1     5332.06     5630.77     42.32 o
   2   3   1    25839.48    25867.97    196.34 o
   3   3   1     4564.03     5039.98     41.08 o
   4   3   1     5884.61     6406.99     54.24 o
   5   3   1     1211.45     1074.69     11.37 o
   6   3   1     2684.74     2755.74     31.42 o
   7   3   1    10100.04    10240.99    105.49 o
   8   3   1       70.16       66.59      2.47 o
   9   3   1     3585.15     3587.67     61.26 o
  10   3   1      280.12      261.61      5.47 o
  11   3   1     3941.43     3936.13     48.09 o
  12   3   1      744.20      682.54      9.77 o
  13   3   1     1652.65     1615.90     20.48 o
  14   3   1      518.21      584.76     10.60 o
  15   3   1     2564.59     2595.24     34.19 o
  16   3   1       94.09       90.93      5.63 o
   0   4   1    54847.09    57148.43    796.91 o
   1   4   1      557.43      790.72      6.53 o
   2   4   1     1434.74     1765.52     13.70 o
   3   4   1     5097.29     4883.29     38.21 o
   4   4   1     2244.11     2511.07     22.34 o
   5   4   1     9495.72     9250.85     79.11 o
   6   4   1      843.63      826.58      8.40 o
   7   4   1     3029.88     2890.61     28.49 o
   8   4   1     6301.63     6307.94     72.54 o
   9   4   1     5286.88     5102.42     69.45 o
  10   4   1      291.54      309.10      6.97 o
  11   4   1       72.61       70.16      3.99 o
  12   4   1      207.97      192.37      5.32 o
  13   4   1     2817.65     2779.72     35.49 o
  14   4   1       14.08       13.83      3.95 o
  15   4   1      147.74      153.41      5.72 o
  16   4   1      969.96      984.56     15.35 o
   1   5   1     4214.38     4244.08     36.62 o
   2   5   1        3.92       -2.33      1.16 o
   3   5   1     1029.05      963.44      9.03 o
   4   5   1      283.05      268.52      3.79 o
   5   5   1      155.62       81.42      2.48 o
   6   5   1     2583.08     2818.59     26.47 o
   7   5   1     1135.60     1113.60     13.85 o
   8   5   1      180.05      191.95      7.67 o
   9   5   1     1291.76     1279.22     23.25 o
  10   5   1        8.22       -0.70      2.91 o
  11   5   1     2333.36     2226.82     30.07 o
  12   5   1       15.29       19.47      3.85 o
  13   5   1      244.94      242.37      7.22 o
  14   5   1       10.62        6.36      4.56 o
  15   5   1     1299.20     1370.24     19.44 o
   0   6   1     3876.47     3901.87     41.77 o
   1   6   1      117.67       97.64      1.64 o
   2   6   1      526.53      591.64      5.58 o
   3   6   1      900.20      962.42      8.78 o
   4   6   1     2834.20     3226.15     27.61 o
   5   6   1     5457.34     5738.12     52.62 o
   6   6   1      397.93      274.30      4.31 o
   7   6   1      533.82      637.95      7.95 o
   8   6   1     4600.94     4471.02     53.96 o
   9   6   1      482.64      511.17      8.68 o
  10   6   1      100.77       91.56      3.48 o
  11   6   1      569.09      619.91     10.71 o
  12   6   1      119.97      131.45      5.15 o
  13   6   1       79.93       85.68      5.38 o
  14   6   1      276.76      268.61      8.11 o
  15   6   1       78.82       80.86      4.64 o
   1   7   1      795.46      711.52      5.45 o
   2   7   1        1.32       -2.32      1.16 o
   3   7   1     8512.59     8869.26     72.43 o
   4   7   1      963.69      986.05      9.27 o
   5   7   1     9227.09     9799.99     86.79 o
   6   7   1      578.84      592.39      7.11 o
   7   7   1     1207.44     1112.35     12.94 o
   8   7   1      134.54      147.23      5.64 o
   9   7   1       65.91       65.85      3.50 o
  10   7   1      928.27      903.41     13.76 o
  11   7   1      783.56      779.51     12.16 o
  12   7   1       47.75       45.04      3.91 o
  13   7   1       63.02       70.23      5.14 o
  14   7   1       11.72       10.48      5.05 o
  15   7   1      244.92      251.07      7.70 o
   0   8   1     3296.75     3426.90     37.55 o
   1   8   1     3395.42     3513.86     25.46 o
   2   8   1     4999.48     5506.75     40.09 o
   3   8   1    13130.87    13722.88    105.09 o
   4   8   1      641.54      549.27      6.10 o
   5   8   1     5933.47     6193.36     52.54 o
   6   8   1      447.39      496.53      7.18 o
   7   8   1     1482.86     1430.73     15.91 o
   8   8   1     5029.26     4849.15     58.29 o
   9   8   1     2549.26     2631.49     32.92 o
  10   8   1     1798.91     1777.38     23.51 o
  11   8   1      620.55      645.51     11.44 o
  12   8   1       70.77       53.73      3.91 o
  13   8   1     1277.13     1289.57     22.20 o
  14   8   1      109.76      104.98      6.19 o
   1   9   1     9689.82     9683.62     77.14 o
   2   9   1     2609.94     2612.19     20.03 o
   3   9   1    12099.33    12157.65    100.55 o
   4   9   1     6073.71     6429.47     58.44 o
   5   9   1     1855.34     1879.74     20.82 o
   6   9   1     2819.49     2704.48     28.99 o
   7   9   1      122.15      111.35      3.93 o
   8   9   1      237.92      257.64      6.81 o
   9   9   1      753.67      781.80     13.67 o
  10   9   1        4.78        3.31      4.17 o
  11   9   1     3618.74     3873.36     53.01 o
  12   9   1      419.89      407.91     10.56 o
  13   9   1      682.75      720.51     24.39 o
  14   9   1     1622.72     1692.40     92.23 o
   0  10   1    14702.07    15338.43    219.68 o
   1  10   1     1143.69     1034.36     11.96 o
   2  10   1     1597.40     1627.77     15.33 o
   3  10   1     5948.47     5958.17     56.17 o
   4  10   1      183.90      204.63      4.45 o
   5  10   1      446.12      422.30      6.82 o
   6  10   1      289.24      283.66      6.19 o
   7  10   1      195.66      199.69      7.09 o
   8  10   1     9244.21     8968.81    163.07 o
   9  10   1     2161.78     2280.18     51.55 o
  10  10   1     1415.45     1345.89     32.81 o
  11  10   1     1145.35     1244.86     66.30 o
  12  10   1        0.14        8.99      9.79 o
  13  10   1      808.64      854.70     54.46 o
   1  11   1      321.14      281.08      5.22 o
   2  11   1     1905.61     2010.43     21.90 o
   3  11   1     1332.19     1340.62     13.48 o
   4  11   1       13.14        5.95      2.70 o
   5  11   1      767.53      774.59      9.72 o
   6  11   1      734.06      773.82     10.74 o
   7  11   1      178.69      211.83     12.68 o
   8  11   1        9.15        1.87      4.85 o
   9  11   1      101.00       96.24      5.68 o
  10  11   1      130.39      161.88     10.05 o
  11  11   1     1735.24     1746.42     69.19 o
  12  11   1       35.90       49.22     13.24 o
  13  11   1      190.18      212.85     22.29 o
   0  12   1      353.16      369.14      8.71 o
   1  12   1       37.52       30.47      2.92 o
   2  12   1      246.17      252.48      5.25 o
   3  12   1      319.31      351.30      5.54 o
   4  12   1        4.95       -4.77      2.38 o
   5  12   1       50.98       44.35      3.55 o
   6  12   1      625.41      608.78      8.69 o
   7  12   1       65.47       41.81      4.62 o
   8  12   1      586.44      605.25     24.09 o
   9  12   1      485.97      492.93     14.07 o
  10  12   1      327.62      294.01      9.83 o
  11  12   1      333.31      284.92     19.28 o
  12  12   1       13.17       45.03     10.61 o
   1  13   1     1216.16     1241.94     14.61 o
   2  13   1        0.12       -5.83      2.91 o
   3  13   1     1148.80     1116.10     13.45 o
   4  13   1     1042.48      981.50     11.02 o
   5  13   1      141.80      170.75      4.72 o
   6  13   1       43.42       35.18      3.73 o
   7  13   1      224.83      209.47      6.58 o
   8  13   1      152.71      163.68      6.54 o
   9  13   1     2976.53     3097.70     59.26 o
  10  13   1       78.50       96.85     16.16 o
  11  13   1      325.84      330.75     11.01 o
   0  14   1      479.26      465.97     10.79 o
   1  14   1      765.62      732.39      9.97 o
   2  14   1      561.24      546.91      8.32 o
   3  14   1     3047.37     3088.14     33.01 o
   4  14   1     1334.70     1348.96     15.27 o
   5  14   1     3382.57     3439.65     33.89 o
   6  14   1      191.37      212.67      7.68 o
   7  14   1     2300.30     2417.65     36.25 o
   8  14   1      138.80      157.67      5.76 o
   9  14   1     1735.72     1755.85     30.56 o
  10  14   1        0.55       12.05      7.29 o
   1  15   1     1697.99     1629.62     22.80 o
   2  15   1      260.95      236.52      6.93 o
   3  15   1     3258.61     3192.84     41.62 o
   4  15   1       11.59        6.51      4.76 o
   5  15   1     1230.66     1277.62     19.14 o
   6  15   1       27.72       19.92      4.52 o
   7  15   1     1889.25     2029.17     31.23 o
   8  15   1       35.53       42.42      4.77 o
   9  15   1      870.01      906.46     16.18 o
   0  16   1      479.46      477.60     14.55 o
   1  16   1      872.86      846.76     14.23 o
   2  16   1     1599.87     1583.95     22.54 o
   3  16   1      423.89      425.73      9.55 o
   4  16   1      110.46      104.54      5.76 o
   5  16   1      465.72      508.88     11.30 o
   6  16   1      312.26      323.08      9.70 o
   7  16   1      640.62      682.77     13.25 o
   1  17   1       69.44       72.99      5.69 o
   2  17   1     1030.56     1028.07     16.53 o
   3  17   1      484.83      494.02     10.99 o
   4  17   1      928.43      936.87     16.23 o
   5  17   1      339.23      332.39     13.26 o
   0  18   1     2553.23     2638.55     79.19 o
   1  18   1       68.91       72.46      9.88 o
   0   0   2      296.11      141.65      6.17 o
   1   0   2     5828.32     6211.36     62.90 o
   2   0   2     4362.76     4792.79     80.64 o
   3   0   2     9481.21     9824.16    192.73 o
   4   0   2    34264.34    35096.09    681.05 o
   5   0   2      840.53      886.74     15.39 o
   6   0   2     4006.47     4221.38     70.67 o
   7   0   2      552.40      483.62      9.95 o
   8   0   2   109386.29   112514.01   1856.88 o
   9   0   2        6.95       13.47      2.91 o
  10   0   2     3673.41     3852.53     56.30 o
  11   0   2     3934.98     3936.43     61.75 o
  12   0   2     4868.97     4800.45     70.08 o
  13   0   2     2727.88     2651.84     40.19 o
  14   0   2     2294.47     2322.74     43.06 o
  15   0   2      689.07      673.61     19.80 o
  16   0   2      398.32      416.31     23.14 o
   1   1   2      596.63      577.26      4.19 o
   2   1   2   136000.81   121338.02   1615.58 o
   3   1   2      110.88      100.74      1.95 o
   4   1   2     9211.93     9154.35    113.83 o
   5   1   2     1973.73     1893.22     19.34 o
   6   1   2     4634.86     4718.52     49.55 o
   7   1   2     5966.11     5894.30     61.49 o
   8   1   2       32.11       26.87      1.66 o
   9   1   2      117.40      117.36      3.04 o
  10   1   2     1344.71     1210.50     14.18 o
  11   1   2      976.99      952.25     11.15 o
  12   1   2      235.55      276.99      5.33 o
  13   1   2      869.61      835.37     10.62 o
  14   1   2     6672.91     6681.90     83.12 o
  15   1   2       51.45       58.55      4.97 o
  16   1   2     1428.12     1371.37     19.97 o
   0   2   2     4054.66     4054.03     46.35 o
   1   2   2      144.41      161.17      2.39 o
   2   2   2    73915.77    75957.30    604.42 o
   3   2   2      446.01      477.67      4.66 o
   4   2   2       73.06       47.62      1.62 o
   5   2   2     3613.70     3827.54     37.86 o
   6   2   2     1103.31     1141.78     12.90 o
   7   2   2        1.31        3.81      1.72 o
   8   2   2    21145.14    22245.69    216.40 o
   9   2   2       54.58       82.24      2.92 o
  10   2   2      517.04      479.80      7.13 o
  11   2   2      167.58      163.03      4.59 o
  12   2   2     1169.25     1161.36     13.98 o
  13   2   2      170.03      160.44      5.20 o
  14   2   2      113.68      116.49      4.82 o
  15   2   2      290.68      293.90      9.06 o
  16   2   2       45.34       38.16      5.03 o
   1   3   2     3975.21     4267.05     32.93 o
   2   3   2      722.01      743.51      6.77 o
   3   3   2     1890.25     2039.10     16.64 o
   4   3   2     1269.67     1381.02     11.88 o
   5   3   2      144.21      147.42      2.74 o
   6   3   2       46.84       48.80      1.67 o
   7   3   2       13.00       -0.13      1.67 o
   8   3   2     1668.99     1840.31     20.78 o
   9   3   2      279.57      299.12      5.74 o
  10   3   2       34.08       25.42      2.92 o
  11   3   2      178.74      161.78      4.64 o
  12   3   2      922.07      900.98     11.90 o
  13   3   2       63.34       57.54      3.64 o
  14   3   2        9.40        6.82      3.58 o
  15   3   2      258.34      269.91      7.33 o
  16   3   2      160.79      171.69      6.38 o
   0   4   2      386.84      280.25      5.84 o
   1   4   2     1808.25     1741.88     14.22 o
   2   4   2     9396.01    10016.76     76.49 o
   3   4   2     5139.09     5474.45     43.91 o
   4   4   2     2355.18     2142.38     18.00 o
   5   4   2     1103.59     1129.98     10.39 o
   6   4   2       24.77       46.95      2.25 o
   7   4   2      171.25      191.84      4.50 o
   8   4   2     4387.45     4430.91     61.00 o
   9   4   2       26.15       30.86      2.74 o
  10   4   2      239.03      232.13      6.27 o
  11   4   2      613.59      585.02      9.16 o
  12   4   2     1513.76     1497.88     19.63 o
  13   4   2       15.59        9.02      5.91 o
  14   4   2      200.65      205.04      6.14 o
  15   4   2       79.52       61.96      4.74 o
  16   4   2        4.91        1.65      4.66 o
   1   5   2     1431.63     1470.45     10.96 o
   2   5   2     3192.32     3051.71     22.87 o
   3   5   2     1408.67     1412.80     11.70 o
   4   5   2      590.50      692.89      7.37 o
   5   5   2     1671.90     1736.87     16.34 o
   6   5   2    20288.42    20900.71    189.19 o
   7   5   2     6259.98     6102.66     61.23 o
   8   5   2       83.28      127.71      6.00 o
   9   5   2      821.00      791.39     16.01 o
  10   5   2     4858.17     4686.58     60.45 o
  11   5   2      375.63      326.80      7.57 o
  12   5   2      675.37      633.22     11.31 o
  13   5   2       46.00       29.81      3.90 o
  14   5   2     3438.65     3538.78     44.97 o
  15   5   2        4.47       -1.45      4.15 o
   0   6   2      863.10      830.38      9.57 o
   1   6   2     3135.71     3186.23     24.67 o
   2   6   2     1273.88     1300.38     10.86 o
   3   6   2      704.04      767.80      7.31 o
   4   6   2    37437.77    38202.04    317.29 o
   5   6   2      132.86      132.12      2.79 o
   6   6   2       70.52       75.65      2.55 o
   7   6   2     1226.61     1183.17     12.89 o
   8   6   2    31928.62    30686.95    359.35 o
   9   6   2        5.75        6.73      3.25 o
  10   6   2     2563.56     2462.82     30.87 o
  11   6   2       20.33       29.53      3.95 o
  12   6   2     3270.32     3137.50     41.88 o
  13   6   2      355.03      340.66      7.92 o
  14   6   2     1286.55     1293.29     20.10 o
  15   6   2      155.85      156.07      5.62 o
   1   7   2       90.88       90.43      1.90 o
   2   7   2    66752.61    67889.54    525.50 o
   3   7   2      248.69      227.47      2.98 o
   4   7   2     3119.17     2954.66     25.03 o
   5   7   2     4473.21     4479.33     37.10 o
   6   7   2      545.95      490.32      6.58 o
   7   7   2       15.59        9.68      2.47 o
   8   7   2       68.58       51.22      4.15 o
   9   7   2      120.21      100.34      4.25 o
  10   7   2     2488.86     2584.02     32.74 o
  11   7   2      240.60      257.99      8.92 o
  12   7   2      266.79      251.49      6.52 o
  13   7   2       13.97       12.33      4.77 o
  14   7   2     4817.02     5024.67     73.78 o
  15   7   2      284.17      288.11      8.18 o
   0   8   2    12211.16    12789.68    136.82 o
   1   8   2      225.35      196.86      3.14 o
   2   8   2     8752.38     8866.25     65.71 o
   3   8   2      185.06      180.85      2.98 o
   4   8   2     8568.77     8950.04     73.37 o
   5   8   2       38.18       43.16      2.14 o
   6   8   2     4359.27     4250.42     37.44 o
   7   8   2      130.51      136.76      4.06 o
   8   8   2    15239.70    15338.30    180.73 o
   9   8   2      605.95      604.15     10.50 o
  10   8   2     2967.23     2869.64     36.19 o
  11   8   2      201.30      193.73      6.17 o
  12   8   2     1424.52     1362.02     21.83 o
  13   8   2       47.33       38.36      4.74 o
  14   8   2      104.32      114.73      6.51 o
   1   9   2       11.05       16.02      1.74 o
   2   9   2     2655.91     2834.32     25.78 o
   3   9   2      169.60      142.44      3.07 o
   4   9   2     1271.53     1306.20     12.63 o
   5   9   2     1318.54     1300.45     13.71 o
   6   9   2      575.15      515.14      6.80 o
   7   9   2       40.53       36.97      3.19 o
   8   9   2     1312.63     1354.61     20.96 o
   9   9   2      432.32      427.40     10.42 o
  10   9   2      210.10      202.81      6.76 o
  11   9   2        6.76        2.45      4.81 o
  12   9   2      219.35      203.54     12.38 o
  13   9   2        5.56        7.91      7.31 o
  14   9   2      508.58      503.46     20.01 o
   0  10   2     1354.81     1318.21     20.74 o
   1  10   2     1036.47     1054.74     11.77 o
   2  10   2     1538.83     1562.69     15.23 o
   3  10   2       78.52       81.01      2.75 o
   4  10   2     3491.13     3621.01     35.99 o
   5  10   2      131.54      111.28      3.54 o
   6  10   2     1063.24     1106.13     14.79 o
   7  10   2      213.39      252.15     11.78 o
   8  10   2      195.77      158.84      9.66 o
   9  10   2        5.14        0.06      8.30 o
  10  10   2       54.27       49.27      7.54 o
  11  10   2        0.85        7.35     12.76 o
  12  10   2      772.20      753.68     22.60 o
  13  10   2        9.57       18.01     13.18 o
   1  11   2      814.95      912.89     10.98 o
   2  11   2     6317.53     6299.54     64.61 o
   3  11   2       24.51       23.78      2.30 o
   4  11   2        3.84        6.09      2.45 o
   5  11   2      138.24      119.60      3.31 o
   6  11   2       35.85       47.20      3.57 o
   7  11   2      256.24      242.77      9.09 o
   8  11   2      176.84      144.65      7.31 o
   9  11   2      280.32      266.70      8.97 o
  10  11   2     4217.93     4280.67     92.10 o
  11  11   2       84.95      111.65     14.06 o
  12  11   2      121.72      140.00     15.14 o
  13  11   2      108.90      111.69     11.98 o
   0  12   2     2571.92     2397.85     36.46 o
   1  12   2     1202.83     1190.90     13.93 o
   2  12   2      275.46      305.76      5.61 o
   3  12   2     1494.15     1497.10     16.26 o
   4  12   2     8313.40     8451.67     79.73 o
   5  12   2      107.03       98.08      3.26 o
   6  12   2       48.35       35.90      3.09 o
   7  12   2       73.23       70.49      4.66 o
   8  12   2     7345.81     7626.78    206.34 o
   9  12   2       76.94       77.04      6.08 o
  10  12   2     1977.67     2045.70     47.32 o
  11  12   2       94.63       76.62      8.96 o
  12  12   2     2512.01     2771.69     62.12 o
   1  13   2        0.64       -4.56      2.86 o
   2  13   2     5777.10     5759.04     59.62 o
   3  13   2       22.07       25.29      2.97 o
   4  13   2        2.00        1.78      2.69 o
   5  13   2      198.20      182.93      4.39 o
   6  13   2     3789.14     3868.40     41.55 o
   7  13   2       91.17       79.39      4.17 o
   8  13   2      340.32      362.51      9.82 o
   9  13   2      595.02      615.60     13.57 o
  10  13   2     3210.13     3403.39     80.50 o
  11  13   2      374.91      378.75     23.02 o
   0  14   2       11.21        9.69      4.81 o
   1  14   2      194.27      185.34      4.97 o
   2  14   2      393.48      381.33      6.82 o
   3  14   2       55.42       50.62      3.71 o
   4  14   2     2189.27     2201.43     23.30 o
   5  14   2      492.13      501.70      7.32 o
   6  14   2        5.42        7.31      3.95 o
   7  14   2      185.64      166.45      5.94 o
   8  14   2     5142.64     5409.44     81.82 o
   9  14   2       83.20      104.99      6.40 o
  10  14   2     1077.81     1147.83     21.24 o
   1  15   2      119.12      110.14      5.51 o
   2  15   2      328.72      321.24      8.92 o
   3  15   2       23.40       13.75      4.74 o
   4  15   2       23.89       19.65      4.51 o
   5  15   2        7.37        2.48      4.23 o
   6  15   2      276.91      291.58      7.97 o
   7  15   2       25.65       23.23      4.92 o
   8  15   2      192.34      215.32      7.33 o
   9  15   2      314.84      351.42     10.21 o
   0  16   2     5472.74     5452.13     97.65 o
   1  16   2      104.98       81.85      5.70 o
   2  16   2       35.38       23.00      5.20 o
   3  16   2       32.94       28.71      4.95 o
   4  16   2      139.71      152.30      6.15 o
   5  16   2      126.84       97.16      6.39 o
   6  16   2     1248.41     1271.46     22.92 o
   7  16   2      155.65      155.49      6.27 o
   1  17   2       68.61       66.39      6.74 o
   2  17   2     1618.77     1552.21     26.04 o
   3  17   2       18.48       15.91      5.34 o
   4  17   2       66.08       64.52      5.92 o
   5  17   2       52.22       44.13      6.71 o
   0  18   2     1123.72     1091.64     40.37 o
   1   1   3    29432.96    30303.51    197.18 o
   2   1   3     1689.71     1875.43     14.47 o
   3   1   3      416.74      416.98      3.43 o
   4   1   3     2709.64     2836.33     28.08 o
   5   1   3     1379.02     1178.49     14.40 o
   6   1   3     1320.16     1296.82     12.87 o
   7   1   3    11962.50    12391.86    126.25 o
   8   1   3      511.09      539.04      7.75 o
   9   1   3      141.86      202.64      4.28 o
  10   1   3     3245.23     3329.86     36.02 o
  11   1   3      486.29      503.09      7.03 o
  12   1   3      184.61      178.57      4.13 o
  13   1   3      387.69      390.62      7.95 o
  14   1   3      428.04      416.29      8.87 o
  15   1   3      421.44      387.57     10.06 o
  16   1   3      656.13      641.01     11.79 o
   0   2   3    69803.35    71253.20    636.48 o
   1   2   3    54215.84    55638.27    389.51 o
   2   2   3    21298.35    21844.25    169.00 o
   3   2   3     4779.83     4774.26     40.45 o
   4   2   3     7790.12     8097.61     83.37 o
   5   2   3      373.56      442.31      5.70 o
   6   2   3     3883.65     3961.99     40.84 o
   7   2   3     3795.77     3817.17     36.87 o
   8   2   3     4762.04     4945.38     44.32 o
   9   2   3     2486.73     2444.89     28.41 o
  10   2   3     1114.87     1211.82     14.17 o
  11   2   3       37.57       33.24      2.71 o
  12   2   3      328.26      319.98      5.88 o
  13   2   3     6048.09     6150.97     72.65 o
  14   2   3        3.24        1.13      3.95 o
  15   2   3       75.12       67.15      4.86 o
  16   2   3      668.10      698.71     12.44 o
   1   3   3     3117.66     3070.86     23.11 o
   2   3   3       20.90       16.01      1.38 o
   3   3   3     5900.36     5617.35     44.89 o
   4   3   3    14798.08    15625.34    130.81 o
   5   3   3    10530.03    10372.57     89.86 o
   6   3   3    10975.29    11444.26    102.89 o
   7   3   3    18839.54    18699.30    189.67 o
   8   3   3       51.64       63.39      1.89 o
   9   3   3       46.65       43.26      3.73 o
  10   3   3       65.65      106.16      3.83 o
  11   3   3     3035.27     3047.98     39.34 o
  12   3   3      264.35      264.04      5.37 o
  13   3   3       53.54       47.68      3.64 o
  14   3   3       69.77       77.41      4.35 o
  15   3   3     2704.27     2722.56     35.83 o
  16   3   3       85.62       76.09      5.54 o
   0   4   3    29576.68    29675.02    323.96 o
   1   4   3      511.06      451.14      4.48 o
   2   4   3      403.13      464.35      4.21 o
   3   4   3       97.56       67.87      1.46 o
   4   4   3     4931.71     5038.68     42.55 o
   5   4   3     3536.08     3460.04     29.39 o
   6   4   3     1452.19     1418.99     13.63 o
   7   4   3     3931.59     3734.28     36.69 o
   8   4   3      587.43      584.99     10.14 o
   9   4   3     3372.39     3190.34     39.12 o
  10   4   3      273.34      262.90      5.96 o
  11   4   3     1032.28     1000.64     13.92 o
  12   4   3       44.07       35.88      4.26 o
  13   4   3     4472.36     4580.03     64.46 o
  14   4   3       68.75       81.08      4.89 o
  15   4   3      152.14      149.11      6.64 o
  16   4   3      898.65      914.77     17.64 o
   1   5   3     5893.77     6061.51     41.81 o
   2   5   3      934.81     1022.85      8.37 o
   3   5   3     6995.92     6930.28     53.78 o
   4   5   3     1727.30     1930.81     17.29 o
   5   5   3     5611.04     6577.94     56.71 o
   6   5   3     1278.77     1242.15     12.20 o
   7   5   3    11486.69    11806.39    117.51 o
   8   5   3      162.20      191.11      5.49 o
   9   5   3      724.07      718.34     10.42 o
  10   5   3      635.22      656.01     12.70 o
  11   5   3     4003.81     3941.55     47.49 o
  12   5   3      232.40      215.14      5.62 o
  13   5   3       33.76       17.15      4.20 o
  14   5   3       22.44       22.88      3.83 o
  15   5   3       11.69        8.85      4.15 o
   0   6   3     2171.82     2263.73     29.78 o
   1   6   3     8209.14     8707.26     60.67 o
   2   6   3     2038.30     1998.56     15.08 o
   3   6   3      260.36      182.26      2.69 o
   4   6   3     1396.90     1508.74     13.36 o
   5   6   3      879.25     1074.49     10.53 o
   6   6   3      754.61      769.95      8.41 o
   7   6   3       78.31      121.76      3.17 o
   8   6   3     1685.03     1616.19     25.62 o
   9   6   3       83.63       83.48      4.30 o
  10   6   3        0.76       -0.98      3.38 o
  11   6   3       53.39       51.56      3.78 o
  12   6   3        0.77       -3.93      3.95 o
  13   6   3       75.88       69.68      4.38 o
  14   6   3      497.09      462.40     10.02 o
  15   6   3      247.42      259.16      7.00 o
   1   7   3      531.69      608.73      6.14 o
   2   7   3      708.97      723.52      6.64 o
   3   7   3       11.46       17.05      1.48 o
   4   7   3        2.32       -1.91      1.32 o
   5   7   3    13228.50    13372.67    111.57 o
   6   7   3     1079.49     1099.44     10.99 o
   7   7   3     1520.07     1514.37     16.50 o
   8   7   3     2892.77     2790.42     33.09 o
   9   7   3        2.45        2.78      3.59 o
  10   7   3      170.18      153.13      6.45 o
  11   7   3     1677.29     1648.50     23.61 o
  12   7   3        0.16       -6.46      3.71 o
  13   7   3      494.43      554.07     10.60 o
  14   7   3        9.73        2.12      5.51 o
  15   7   3      275.96      318.05      8.52 o
   0   8   3    10069.11    10427.98    107.48 o
   1   8   3    23227.00    23321.33    165.39 o
   2   8   3      704.04      665.86      5.88 o
   3   8   3     3507.75     3452.64     26.60 o
   4   8   3      141.33      150.17      3.30 o
   5   8   3     6005.37     6084.61     50.27 o
   6   8   3     1872.61     1863.61     17.65 o
   7   8   3       39.93       38.70      2.98 o
   8   8   3       25.81       20.70      4.07 o
   9   8   3     2994.91     3194.72     39.76 o
  10   8   3       11.56        3.67      4.10 o
  11   8   3     1064.68     1072.65     16.04 o
  12   8   3      895.74      880.35     15.97 o
  13   8   3     1547.67     1617.40     40.99 o
  14   8   3       40.78       58.73      8.18 o
   1   9   3       36.58       77.70      2.14 o
   2   9   3        3.46        5.79      1.31 o
   3   9   3     6546.87     6988.89     67.99 o
   4   9   3     1569.43     1671.19     16.63 o
   5   9   3     4375.45     4520.84     41.06 o
   6   9   3     1913.72     1962.30     19.47 o
   7   9   3     6524.56     6325.70     76.64 o
   8   9   3     2750.32     2659.29     38.40 o
   9   9   3     3415.51     3538.75     50.17 o
  10   9   3     4068.78     4065.11     59.52 o
  11   9   3     2755.49     2876.30     43.43 o
  12   9   3     1029.13     1026.44     26.75 o
  13   9   3       95.05      111.99     10.00 o
  14   9   3      134.60      130.92     10.54 o
   0  10   3    25965.06    26429.20    376.70 o
   1  10   3     2278.93     2162.10     23.04 o
   2  10   3     3106.86     3192.30     29.73 o
   3  10   3     1769.87     1698.13     17.13 o
   4  10   3      491.56      495.60      6.51 o
   5  10   3     5334.38     5344.51     55.42 o
   6  10   3     3292.98     3185.74     33.65 o
   7  10   3     1078.47     1030.54     19.99 o
   8  10   3     6339.85     6128.35    120.54 o
   9  10   3      804.30      908.86     25.15 o
  10  10   3      284.02      268.05     12.25 o
  11  10   3      248.94      258.15     14.78 o
  12  10   3      374.71      361.73     14.12 o
  13  10   3      944.46     1022.92     33.74 o
   1  11   3      249.95      215.58      4.76 o
   2  11   3       82.97       66.25      3.01 o
   3  11   3     1032.72      976.59     10.40 o
   4  11   3       28.74       34.13      2.57 o
   5  11   3     2271.29     2147.29     23.52 o
   6  11   3      586.63      644.25      9.77 o
   7  11   3      277.37      297.09      8.07 o
   8  11   3      503.27      537.85     24.99 o
   9  11   3       88.65      110.15      8.79 o
  10  11   3      532.23      494.06     17.32 o
  11  11   3     2739.08     2863.33     63.39 o
  12  11   3      608.31      620.70     20.51 o
  13  11   3        1.35        6.59      8.78 o
   0  12   3     4015.64     4202.50     62.09 o
   1  12   3      357.36      343.33      6.00 o
   2  12   3      784.16      725.42      9.46 o
   3  12   3      642.47      568.75      7.72 o
   4  12   3      115.00      117.94      4.00 o
   5  12   3      229.34      193.76      4.39 o
   6  12   3      967.28      995.63     13.48 o
   7  12   3      261.05      311.72      9.43 o
   8  12   3      207.28      222.86      7.66 o
   9  12   3       69.32       52.53      4.50 o
  10  12   3       21.09       32.21      8.97 o
  11  12   3       93.53       78.49      9.10 o
  12  12   3       26.08       59.83     18.24 o
   1  13   3      673.28      646.22      8.91 o
   2  13   3      318.60      339.97      6.04 o
   3  13   3      158.37      142.20      4.11 o
   4  13   3      787.99      750.00      9.23 o
   5  13   3      576.98      566.89      8.21 o
   6  13   3      141.48      143.53      4.67 o
   7  13   3      712.95      691.60     13.39 o
   8  13   3       92.83       85.91      5.58 o
   9  13   3      750.94      765.34     15.60 o
  10  13   3        5.80       12.03     11.08 o
  11  13   3      686.09      743.27     26.66 o
   0  14   3     1043.61     1023.27     17.89 o
   1  14   3     3306.11     3168.05     35.32 o
   2  14   3      146.60      136.72      4.67 o
   3  14   3     2048.02     2015.78     23.43 o
   4  14   3      687.45      629.24      8.92 o
   5  14   3     2182.02     2253.61     24.35 o
   6  14   3      143.44      132.31      5.00 o
   7  14   3      337.24      402.94      9.43 o
   8  14   3      493.83      528.66     14.65 o
   9  14   3     2909.34     3143.84     51.93 o
  10  14   3      164.91      189.02      7.66 o
   1  15   3     1354.78     1297.55     18.97 o
   2  15   3      285.41      256.68      7.57 o
   3  15   3     1918.73     1897.42     26.01 o
   4  15   3       20.31       22.63      4.74 o
   5  15   3     2042.94     2076.82     27.62 o
   6  15   3     1360.96     1405.99     22.52 o
   7  15   3     2565.80     2680.17     40.05 o
   8  15   3      237.28      256.96      7.84 o
   9  15   3     1307.27     1477.75     44.23 o
   0  16   3      324.43      293.28     14.26 o
   1  16   3     4071.11     3953.58     51.12 o
   2  16   3     2064.62     2093.34     28.66 o
   3  16   3     1155.79     1166.67     17.70 o
   4  16   3     1048.54     1007.16     16.02 o
   5  16   3      730.87      811.75     15.30 o
   6  16   3      175.89      178.87      7.49 o
   7  16   3      228.93      251.75      8.71 o
   1  17   3      345.19      325.45      9.00 o
   2  17   3      634.52      636.09     12.24 o
   3  17   3        7.18        3.84      5.04 o
   4  17   3      122.21      138.01      6.83 o
   0   0   4   267953.75   212754.84   2700.64 o
   1   0   4     2303.85     2624.43     23.22 o
   2   0   4    13687.83    14191.08    126.41 o
   3   0   4    13527.35    13483.48    172.11 o
   4   0   4    17584.81    17934.03    280.31 o
   5   0   4    13179.92    13728.02    217.14 o
   6   0   4    13150.92    13532.36    252.54 o
   7   0   4     2213.27     2263.12     41.71 o
   8   0   4       94.74      116.43      3.58 o
   9   0   4     3594.21     3348.77     49.20 o
  10   0   4     2738.20     2766.80     41.02 o
  11   0   4      226.41      243.86      6.94 o
  12   0   4     4179.76     4099.13     60.42 o
  13   0   4     4799.36     4645.24     74.27 o
  14   0   4      185.23      184.13      8.58 o
  15   0   4      302.20      300.85     11.33 o
  16   0   4     9847.86     9810.95    176.22 o
   1   1   4    15525.48    16214.48     95.79 o
   2   1   4     1977.30     2185.46     14.26 o
   3   1   4      897.05      833.66      6.57 o
   4   1   4      178.85      159.28      2.50 o
   5   1   4       14.47       26.19      1.25 o
   6   1   4    42818.23    43963.78    361.74 o
   7   1   4     2719.73     2873.20     26.29 o
   8   1   4      240.39      211.87      3.96 o
   9   1   4      275.88      255.02      4.75 o
  10   1   4     6998.34     7022.96     71.63 o
  11   1   4     2005.71     2065.43     22.24 o
  12   1   4      969.98      978.49     11.77 o
  13   1   4     3340.20     3322.05     36.55 o
  14   1   4      509.36      462.62     10.65 o
  15   1   4     1207.73     1189.37     17.73 o
  16   1   4       87.57       83.84      5.44 o
   0   2   4    39938.27    41427.64    371.14 o
   1   2   4      608.14      612.68      4.69 o
   2   2   4      644.19      771.95      5.71 o
   3   2   4      554.52      531.06      4.37 o
   4   2   4     1527.04     1379.10     11.01 o
   5   2   4     3013.18     2789.64     24.51 o
   6   2   4      179.25      186.49      2.78 o
   7   2   4       56.24       95.44      2.06 o
   8   2   4       17.64       11.89      2.51 o
   9   2   4     5176.24     5248.41     59.61 o
  10   2   4     1803.70     1941.86     21.64 o
  11   2   4       15.67       15.70      2.71 o
  12   2   4     1583.20     1545.45     17.96 o
  13   2   4       58.22       53.98      3.58 o
  14   2   4       21.47       28.71      4.05 o
  15   2   4      311.13      285.15      7.94 o
  16   2   4     1097.54     1149.78     17.45 o
   1   3   4       84.60       75.24      1.24 o
   2   3   4     3048.56     3217.93     23.15 o
   3   3   4       51.72       51.39      1.26 o
   4   3   4        0.05        2.47      1.24 o
   5   3   4       45.02       76.67      1.64 o
   6   3   4      161.28      193.17      4.31 o
   7   3   4      976.25      920.86     10.08 o
   8   3   4      582.19      650.54      9.44 o
   9   3   4      310.91      271.94      5.30 o
  10   3   4        1.79        6.30      2.58 o
  11   3   4      233.26      202.07      5.88 o
  12   3   4      126.85      117.95      3.76 o
  13   3   4     1013.92     1004.23     14.00 o
  14   3   4      528.02      497.52      9.49 o
  15   3   4       25.54       19.37      4.66 o
  16   3   4      126.28      105.11      5.72 o
   0   4   4     2483.85     2391.94     23.36 o
   1   4   4       99.61      134.68      1.86 o
   2   4   4       30.72       33.41      1.18 o
   3   4   4     2142.95     2308.80     17.97 o
   4   4   4      658.07      551.41      6.93 o
   5   4   4      127.42      201.42      3.84 o
   6   4   4      112.79       85.95      2.29 o
   7   4   4       43.86       43.51      2.04 o
   8   4   4      917.21      887.69     12.64 o
   9   4   4       14.57       19.09      2.43 o
  10   4   4      643.88      638.23      9.83 o
  11   4   4     1167.29     1161.20     15.52 o
  12   4   4     2347.39     2312.16     27.67 o
  13   4   4        2.44       -0.80      3.32 o
  14   4   4      162.71      147.27      5.34 o
  15   4   4        0.33        1.36      4.33 o
   1   5   4    10320.31    10751.63     75.28 o
   2   5   4    18972.23    18841.66    139.60 o
   3   5   4     3966.33     3643.31     28.55 o
   4   5   4      267.55      232.11      3.95 o
   5   5   4     1652.36     1606.26     14.75 o
   6   5   4     1685.90     1531.13     14.25 o
   7   5   4       69.07       79.26      3.49 o
   8   5   4     1047.83     1029.77     13.75 o
   9   5   4        3.59        4.58      2.19 o
  10   5   4     7642.92     7583.13     89.42 o
  11   5   4       14.55       21.12      4.65 o
  12   5   4       31.58       29.78      3.46 o
  13   5   4      108.35      110.68      5.12 o
  14   5   4      972.98     1002.43     15.05 o
  15   5   4      810.16      813.67     13.23 o
   0   6   4    40239.94    40156.55    485.31 o
   1   6   4      140.54      170.79      2.19 o
   2   6   4     1086.38     1176.87      9.23 o
   3   6   4     1082.45     1000.13      8.62 o
   4   6   4    27553.70    28294.06    221.29 o
   5   6   4    10001.30    10031.56     86.19 o
   6   6   4      184.31      133.20      3.01 o
   7   6   4     5839.82     5691.72     57.43 o
   8   6   4       20.02       15.52      4.25 o
   9   6   4     3686.27     3574.25     43.96 o
  10   6   4      184.50      163.47      4.68 o
  11   6   4      240.50      242.43      5.87 o
  12   6   4     4465.86     4386.49     53.00 o
  13   6   4      139.61      150.05      5.43 o
  14   6   4       55.61       58.07      4.87 o
  15   6   4       14.46       12.71      4.23 o
   1   7   4      855.71      749.87      6.45 o
   2   7   4     7150.60     7379.90     54.42 o
   3   7   4     3527.01     3845.20     28.96 o
   4   7   4       67.19       75.90      2.24 o
   5   7   4        8.96       14.27      1.37 o
   6   7   4    20384.80    20102.78    172.00 o
   7   7   4      858.28      829.56     10.26 o
   8   7   4      216.22      217.29      6.55 o
   9   7   4     3523.33     3329.28     41.23 o
  10   7   4     4175.80     4237.21     52.04 o
  11   7   4       89.95       98.96      4.53 o
  12   7   4     2118.32     2119.77     28.95 o
  13   7   4      453.27      486.20      9.82 o
  14   7   4      161.88      172.24      8.12 o
  15   7   4     1448.04     1499.98     23.29 o
   0   8   4    52006.39    53459.23    597.97 o
   1   8   4        2.61        8.82      1.40 o
   2   8   4      625.31      499.95      4.83 o
   3   8   4       22.00       31.25      1.74 o
   4   8   4     1880.99     1865.57     15.00 o
   5   8   4     2213.13     2188.31     18.39 o
   6   8   4     3413.63     3369.43     28.87 o
   7   8   4      988.88      884.29     12.46 o
   8   8   4     2239.01     2110.04     27.06 o
   9   8   4     1146.96     1112.76     16.08 o
  10   8   4     2274.87     2187.53     28.44 o
  11   8   4      103.59      114.38      6.04 o
  12   8   4      736.73      808.90     13.88 o
  13   8   4       25.26       32.46      5.32 o
  14   8   4      772.69      842.77     20.69 o
   1   9   4      253.24      247.98      3.84 o
   2   9   4     1014.77     1099.80     10.51 o
   3   9   4       18.27        9.46      1.99 o
   4   9   4     3239.32     3383.01     32.02 o
   5   9   4      604.38      614.50      7.62 o
   6   9   4     1630.79     1672.73     16.16 o
   7   9   4      963.02      934.30     13.85 o
   8   9   4      207.20      198.58      7.54 o
   9   9   4       60.65       49.93      7.19 o
  10   9   4      607.85      609.79     14.80 o
  11   9   4       61.75       82.38      6.70 o
  12   9   4        4.94       -2.14      5.08 o
  13   9   4      276.18      302.80     13.40 o
  14   9   4      442.44      498.75     23.36 o
   0  10   4      309.49      260.60      7.24 o
   1  10   4      126.68      102.45      3.18 o
   2  10   4     1748.15     1769.17     17.80 o
   3  10   4      499.51      496.26      6.63 o
   4  10   4     1901.79     1866.34     18.78 o
   5  10   4      458.29      442.15      6.57 o
   6  10   4      170.49      157.80      4.38 o
   7  10   4        2.13        1.83      4.15 o
   8  10   4      521.17      545.63     20.97 o
   9  10   4       16.39       18.76      7.30 o
  10  10   4      101.74      106.30     17.39 o
  11  10   4      391.55      450.70     17.56 o
  12  10   4       35.07       43.05      5.36 o
  13  10   4      127.45      141.37      7.96 o
   1  11   4     1420.70     1387.21     15.72 o
   2  11   4     2295.51     2278.17     23.44 o
   3  11   4      884.21      843.98      9.35 o
   4  11   4      226.58      209.23      4.35 o
   5  11   4       39.63       44.32      3.13 o
   6  11   4     1689.49     1686.45     19.71 o
   7  11   4      132.61      174.61      6.54 o
   8  11   4        1.07        4.54      4.05 o
   9  11   4      454.74      507.25     13.34 o
  10  11   4     4606.70     5009.05    147.45 o
  11  11   4       67.34       90.10     11.41 o
  12  11   4      383.97      399.28     11.89 o
   0  12   4     2392.88     2295.62     35.28 o
   1  12   4      384.99      385.34      6.47 o
   2  12   4      383.76      418.72      6.68 o
   3  12   4      188.16      183.28      4.25 o
   4  12   4     7666.28     7894.96     72.23 o
   5  12   4     1926.06     2011.78     20.42 o
   6  12   4      194.42      206.05      4.70 o
   7  12   4      736.01      762.82     15.36 o
   8  12   4     1651.66     1704.96     29.57 o
   9  12   4      411.38      385.94      9.94 o
  10  12   4       21.94       25.85      5.24 o
  11  12   4     1675.62     1840.91     35.75 o
  12  12   4     1503.64     1701.76     33.47 o
   1  13   4     1343.99     1313.91     15.43 o
   2  13   4     2404.68     2333.82     25.45 o
   3  13   4     2897.34     2860.75     29.46 o
   4  13   4      538.60      529.31      7.19 o
   5  13   4     1325.27     1341.41     14.54 o
   6  13   4     4235.99     4336.21     48.92 o
   7  13   4      118.19      151.75      5.12 o
   8  13   4      430.49      464.86     13.02 o
   9  13   4      357.80      335.82      9.35 o
  10  13   4     3423.50     3581.32     58.83 o
  11  13   4       51.86       60.96      7.61 o
   0  14   4     5611.99     5586.35     99.10 o
   1  14   4       27.19       14.07      4.12 o
   2  14   4     2463.89     2412.23     28.78 o
   3  14   4     1964.78     1864.33     22.94 o
   4  14   4      797.45      764.66     10.25 o
   5  14   4      117.73      121.04      4.07 o
   6  14   4      268.18      289.88      6.90 o
   7  14   4      382.34      429.64      9.96 o
   8  14   4       77.76       68.67      4.93 o
   9  14   4      523.71      528.41     19.84 o
  10  14   4       17.96       19.36      5.25 o
   1  15   4      732.61      734.91     12.72 o
   2  15   4      288.16      298.27      8.14 o
   3  15   4      237.31      222.92      6.80 o
   4  15   4      347.25      337.66      8.61 o
   5  15   4       53.06       35.72      4.61 o
   6  15   4      325.81      365.51      9.56 o
   7  15   4        0.40        5.27      4.70 o
   8  15   4      332.40      350.18      8.96 o
   0  16   4      405.56      414.15     14.20 o
   1  16   4       95.22       82.65      5.90 o
   2  16   4      264.07      278.64      8.30 o
   3  16   4      205.57      201.00      6.96 o
   4  16   4      535.85      512.53     11.16 o
   5  16   4      120.64      112.47      8.74 o
   6  16   4       95.90      101.11      6.56 o
   7  16   4        0.20       -2.33      6.69 o
   1  17   4       27.18       27.77      5.43 o
   2  17   4      996.12      976.06     16.32 o
   3  17   4        1.97       -7.91      5.06 o
   4  17   4      513.26      475.62     11.14 o
   1   1   5     7463.17     7525.39     45.32 o
   2   1   5     3372.78     3308.39     20.49 o
   3   1   5     2425.45     2574.98     17.14 o
   4   1   5      137.04      171.97      2.81 o
   5   1   5     3544.76     3775.72     29.39 o
   6   1   5     1297.61     1436.08     14.08 o
   7   1   5     2169.33     2232.11     17.59 o
   8   1   5      222.77      231.73      3.90 o
   9   1   5       26.55       32.25      2.59 o
  10   1   5       76.45       66.53      2.83 o
  11   1   5      512.25      517.71      7.34 o
  12   1   5       48.75       47.28      3.18 o
  13   1   5        1.08       -2.95      3.42 o
  14   1   5     2667.87     2630.10     34.59 o
  15   1   5      910.31      893.21     14.43 o
  16   1   5        3.74       -2.68      4.74 o
   0   2   5      142.86      145.31      2.52 o
   1   2   5    10235.88    10517.22     65.09 o
   2   2   5      185.08      171.89      2.02 o
   3   2   5       70.80       40.89      1.33 o
   4   2   5      288.41      231.74      2.89 o
   5   2   5    22992.05    23344.24    173.98 o
   6   2   5     1268.81     1195.29     10.39 o
   7   2   5     1918.45     1807.46     20.03 o
   8   2   5    18998.65    19142.25    181.29 o
   9   2   5     9526.35     9654.26    101.80 o
  10   2   5     1709.16     1715.97     19.35 o
  11   2   5      392.42      376.75      6.30 o
  12   2   5     2858.34     2904.63     30.84 o
  13   2   5      273.06      265.40      8.92 o
  14   2   5     1642.99     1568.60     21.80 o
  15   2   5      133.12      133.71      6.14 o
  16   2   5      997.57      988.08     17.32 o
   1   3   5    10279.71    10503.36     66.20 o
   2   3   5      161.96      108.27      1.98 o
   3   3   5     5946.25     5752.81     42.98 o
   4   3   5     2315.74     2485.35     18.93 o
   5   3   5     2228.34     2001.44     15.46 o
   6   3   5     5554.68     5767.93     48.08 o
   7   3   5     3714.58     3720.09     40.85 o
   8   3   5       57.20       48.09      2.60 o
   9   3   5      841.02      876.96     10.89 o
  10   3   5       74.88       84.95      3.47 o
  11   3   5     2715.28     2633.83     29.17 o
  12   3   5      102.74      105.20      3.74 o
  13   3   5      651.82      671.90     10.47 o
  14   3   5     1841.64     1839.95     25.03 o
  15   3   5     2561.63     2611.36     34.57 o
  16   3   5      421.74      397.52      9.82 o
   0   4   5     3777.31     3911.51     35.54 o
   1   4   5    12938.56    13018.70     79.43 o
   2   4   5     2116.52     2179.63     15.17 o
   3   4   5     1359.97     1242.76      9.59 o
   4   4   5     4776.22     4829.98     36.03 o
   5   4   5    17450.52    17396.26    132.89 o
   6   4   5     1116.70     1174.48     12.44 o
   7   4   5      538.54      524.36      7.39 o
   8   4   5     4190.78     4256.43     45.83 o
   9   4   5     4072.47     4025.35     45.75 o
  10   4   5     1012.41      954.47     12.43 o
  11   4   5       11.02        4.23      2.93 o
  12   4   5      206.17      200.30      4.81 o
  13   4   5     4089.01     4075.56     48.70 o
  14   4   5      189.13      182.36      5.88 o
  15   4   5       45.79       46.64      4.64 o
   1   5   5     9878.41    10468.49     70.17 o
   2   5   5     2593.61     2798.09     21.00 o
   3   5   5        5.45        8.32      1.31 o
   4   5   5     3967.01     4336.53     33.91 o
   5   5   5       38.44       17.56      1.87 o
   6   5   5     1611.52     1603.52     14.20 o
   7   5   5      387.11      352.44      7.70 o
   8   5   5     1084.84     1002.88     12.31 o
   9   5   5       76.73       67.47      2.97 o
  10   5   5        4.23        7.83      3.04 o
  11   5   5     1824.37     1818.72     23.34 o
  12   5   5      361.11      384.82      7.23 o
  13   5   5       89.90       89.67      4.61 o
  14   5   5      702.35      736.54     12.27 o
  15   5   5     1278.01     1317.52     19.12 o
   0   6   5      973.87     1006.38     10.51 o
   1   6   5     1452.40     1448.53     10.35 o
   2   6   5     5337.51     5616.04     41.46 o
   3   6   5      165.88      150.18      2.50 o
   4   6   5      948.39      980.00      8.74 o
   5   6   5     1297.67     1346.95     11.81 o
   6   6   5     1398.49     1312.68     11.34 o
   7   6   5     2745.71     2844.93     28.09 o
   8   6   5     1615.41     1615.58     19.65 o
   9   6   5      586.87      620.65     10.02 o
  10   6   5      688.74      659.68     11.36 o
  11   6   5       17.59        7.85      3.57 o
  12   6   5      148.64      126.50      6.22 o
  13   6   5       63.55       71.37      5.31 o
  14   6   5      101.38       93.86      5.39 o
  15   6   5        4.47       -1.45      4.18 o
   1   7   5     2672.21     2576.31     18.64 o
   2   7   5     1386.78     1477.50     11.62 o
   3   7   5    15748.41    16463.97    124.09 o
   4   7   5     1445.16     1481.31     12.15 o
   5   7   5      216.56      179.34      3.75 o
   6   7   5      699.06      665.38      7.13 o
   7   7   5      948.21      924.25     10.97 o
   8   7   5     4612.38     4411.23     50.00 o
   9   7   5      733.08      728.73     10.92 o
  10   7   5     1261.15     1195.40     15.64 o
  11   7   5       15.52       16.41      3.26 o
  12   7   5        0.36       -5.13      3.45 o
  13   7   5        9.11       18.78      4.38 o
  14   7   5      225.23      208.46      6.82 o
   0   8   5     1561.63     1582.35     18.06 o
   1   8   5      260.81      273.42      3.58 o
   2   8   5      601.60      627.72      5.90 o
   3   8   5     3101.00     3170.97     23.46 o
   4   8   5      528.44      577.57      6.06 o
   5   8   5     6154.53     6259.52     51.25 o
   6   8   5      712.40      711.52      7.54 o
   7   8   5     1662.03     1684.11     18.01 o
   8   8   5     7743.43     7813.31     87.24 o
   9   8   5     5218.27     5348.50     66.60 o
  10   8   5     1153.14     1114.01     15.69 o
  11   8   5     1274.17     1276.60     18.58 o
  12   8   5      470.87      478.44     10.19 o
  13   8   5      348.50      376.31     11.34 o
  14   8   5     1515.87     1611.47     28.17 o
   1   9   5     7888.88     7646.22     69.81 o
   2   9   5     7660.30     7673.86     69.74 o
   3   9   5    15120.78    15005.63    135.46 o
   4   9   5     1172.10     1218.06     12.72 o
   5   9   5     1495.02     1444.82     14.28 o
   6   9   5        8.48        4.93      2.39 o
   7   9   5      518.21      557.06      8.65 o
   8   9   5        1.52        3.01      2.74 o
   9   9   5      112.68      104.46      5.31 o
  10   9   5       30.43       38.54      4.61 o
  11   9   5     2634.97     2816.32     42.13 o
  12   9   5       37.70       43.96      7.62 o
  13   9   5      136.46      124.06      7.71 o
  14   9   5     2094.82     2235.41     90.03 o
   0  10   5     2440.21     2608.44     38.97 o
   1  10   5      118.30       83.81      2.90 o
   2  10   5     4025.58     4175.76     41.57 o
   3  10   5     3343.11     3355.49     31.40 o
   4  10   5      433.01      461.39      6.39 o
   5  10   5     2999.90     2978.10     30.49 o
   6  10   5      342.22      350.33      6.52 o
   7  10   5     2256.76     2183.00     31.15 o
   8  10   5     8752.62     8896.02    159.69 o
   9  10   5     4233.31     4435.63     99.51 o
  10  10   5     1053.46     1096.01     24.17 o
  11  10   5       21.62       19.13      5.30 o
  12  10   5        5.45        4.28      6.35 o
  13  10   5     1313.00     1521.61     34.87 o
   1  11   5      974.13      905.24     11.02 o
   2  11   5     2651.42     2741.81     27.93 o
   3  11   5     2871.67     2966.20     29.01 o
   4  11   5      501.64      505.53      6.65 o
   5  11   5      246.44      225.42      5.74 o
   6  11   5     1513.36     1499.77     17.92 o
   7  11   5      586.18      609.24     12.47 o
   8  11   5      342.59      348.37      9.40 o
   9  11   5       14.21       11.74      4.08 o
  10  11   5     1007.30     1075.11     22.89 o
  11  11   5       77.13      112.51     13.63 o
  12  11   5       59.08       40.59      8.24 o
   0  12   5     2346.41     2342.47     35.78 o
   1  12   5       66.57       67.99      4.02 o
   2  12   5      689.83      696.06      9.35 o
   3  12   5      442.77      449.80      6.82 o
   4  12   5      110.83      105.75      3.24 o
   5  12   5      157.29      167.41      4.13 o
   6  12   5      224.06      249.35      7.10 o
   7  12   5      365.62      325.73      8.19 o
   8  12   5      695.58      738.26     16.51 o
   9  12   5      117.54      127.94      6.27 o
  10  12   5      766.90      721.87     17.72 o
  11  12   5       10.12       -5.61      6.21 o
   1  13   5      492.67      507.78      8.01 o
   2  13   5     1316.70     1322.25     15.56 o
   3  13   5      178.64      172.79      4.29 o
   4  13   5       15.61        5.88      2.97 o
   5  13   5      327.83      357.98      5.98 o
   6  13   5      352.72      355.59      7.18 o
   7  13   5      859.10      874.61     15.27 o
   8  13   5       76.73       93.01      6.03 o
   9  13   5      409.42      428.54     11.60 o
  10  13   5       56.24       56.97      5.66 o
  11  13   5      865.52      946.42     43.92 o
   0  14   5      225.34      227.06      9.70 o
   1  14   5     1258.18     1192.51     17.45 o
   2  14   5      866.54      847.21     13.04 o
   3  14   5     3025.04     2959.34     36.52 o
   4  14   5     3362.80     3251.28     37.93 o
   5  14   5      649.17      650.64      9.63 o
   6  14   5       28.83       36.81      4.08 o
   7  14   5      364.00      364.31      9.10 o
   8  14   5      327.31      362.73      9.03 o
   9  14   5     1806.30     1903.03     33.18 o
  10  14   5      235.49      265.70     17.57 o
   1  15   5     6981.36     6730.49     84.32 o
   2  15   5      494.65      490.13     10.07 o
   3  15   5     3013.26     2966.23     38.92 o
   4  15   5      670.77      653.86     11.79 o
   5  15   5       19.93       22.46      4.86 o
   6  15   5      707.88      685.29     14.71 o
   7  15   5      658.28      701.71     13.68 o
   8  15   5        0.41        0.54      4.83 o
   0  16   5     3615.85     3669.15     67.47 o
   1  16   5      795.98      740.93     13.05 o
   2  16   5      390.26      403.30      9.65 o
   3  16   5      600.04      575.34     11.45 o
   4  16   5      542.37      517.05     12.23 o
   5  16   5      566.52      600.33     20.34 o
   6  16   5       12.17       13.87      5.56 o
   7  16   5      565.90      617.04     32.94 o
   1  17   5      187.44      189.65      7.96 o
   2  17   5      861.13      873.72     14.89 o
   3  17   5     2168.79     2238.73     30.90 o
   4  17   5     1351.92     1417.59     22.29 o
   0   0   6      388.70      271.86      4.90 o
   1   0   6    17308.48    17542.25    150.90 o
   2   0   6     5549.40     5697.25     47.93 o
   3   0   6     7806.79     8063.36     77.11 o
   4   0   6    16260.26    16726.37    163.07 o
   5   0   6     7082.33     7250.97     72.82 o
   6   0   6     9733.92     9834.61    106.66 o
   7   0   6     1568.02     1677.73     21.38 o
   8   0   6    35111.03    35557.18    441.79 o
   9   0   6     1550.95     1652.62     25.63 o
  10   0   6     8062.11     7906.18    114.16 o
  11   0   6     3013.53     3006.21     45.02 o
  12   0   6      786.80      694.83     13.30 o
  13   0   6     3785.34     3656.47     65.61 o
  14   0   6     1315.45     1323.60     26.83 o
  15   0   6        1.62       -1.37      6.32 o
  16   0   6       76.62       82.06      8.13 o
   1   1   6      452.83      482.35      3.53 o
   2   1   6     8324.35     8116.86     51.06 o
   3   1   6     6298.47     6583.73     42.29 o
   4   1   6      129.58      155.85      2.05 o
   5   1   6    11334.18    11296.68     94.44 o
   6   1   6     5138.41     5126.50     40.74 o
   7   1   6    15967.16    16339.61    140.23 o
   8   1   6      602.94      645.64      7.66 o
   9   1   6      793.83      776.38      9.39 o
  10   1   6      950.29      839.34     10.20 o
  11   1   6     7094.77     7059.88     72.36 o
  12   1   6      360.82      359.99      6.26 o
  13   1   6       17.23       16.17      3.72 o
  14   1   6     4377.46     4380.92     55.68 o
  15   1   6       16.05        5.20      4.56 o
  16   1   6     1108.62     1097.76     17.08 o
   0   2   6        9.80       10.98      1.66 o
   1   2   6     9743.99     9930.55     59.44 o
   2   2   6      367.60      446.50      3.47 o
   3   2   6      298.95      370.68      3.33 o
   4   2   6     2926.66     2870.85     21.14 o
   5   2   6     1969.93     1973.86     15.74 o
   6   2   6      356.15      327.95      3.79 o
   7   2   6       22.73       52.92      1.99 o
   8   2   6     9560.07     9510.38    110.93 o
   9   2   6     1854.59     1910.34     21.37 o
  10   2   6        5.50        3.11      2.69 o
  11   2   6       18.14       19.36      2.84 o
  12   2   6       24.32       22.28      3.07 o
  13   2   6     2688.65     2694.51     33.05 o
  14   2   6      725.14      680.84     11.58 o
  15   2   6     2520.48     2501.86     33.26 o
  16   2   6        7.94        5.19      5.87 o
   1   3   6     1048.45     1171.30      7.90 o
   2   3   6     2859.29     2942.85     18.94 o
   3   3   6       14.41        8.91      1.20 o
   4   3   6      258.83      395.84      4.21 o
   5   3   6      271.36      397.01      4.06 o
   6   3   6       52.80       51.49      2.29 o
   7   3   6     1399.14     1446.20     14.86 o
   8   3   6     2442.27     2572.71     27.41 o
   9   3   6      227.03      196.77      4.94 o
  10   3   6      479.00      457.62      6.81 o
  11   3   6      742.16      710.54     10.65 o
  12   3   6      175.68      148.53      4.41 o
  13   3   6      323.49      300.74      7.18 o
  14   3   6      141.91      139.19      5.54 o
  15   3   6      271.82      262.33      7.38 o
   0   4   6     2658.17     2672.19     24.33 o
   1   4   6     1691.89     1776.20     12.91 o
   2   4   6        4.60        7.82      1.18 o
   3   4   6     3254.81     3327.69     26.12 o
   4   4   6      141.65      130.37      2.21 o
   5   4   6     1386.45     1285.43     10.53 o
   6   4   6     1729.97     1929.96     16.36 o
   7   4   6      825.21      864.91      8.66 o
   8   4   6     3099.52     2938.03     33.45 o
   9   4   6       55.80       57.18      2.91 o
  10   4   6       52.14       48.35      3.30 o
  11   4   6        1.72        0.73      3.06 o
  12   4   6      527.66      548.86      8.19 o
  13   4   6       55.24       47.91      4.29 o
  14   4   6      253.21      250.07      6.85 o
  15   4   6       62.17       50.78      4.90 o
   1   5   6      842.01      875.90      6.23 o
   2   5   6     4669.46     4476.87     32.86 o
   3   5   6     4246.22     4235.05     32.35 o
   4   5   6     1799.68     1966.80     15.53 o
   5   5   6      961.21      898.08      7.76 o
   6   5   6     4961.61     4572.20     39.46 o
   7   5   6     8084.69     7866.56     75.52 o
   8   5   6       73.63       90.85      3.30 o
   9   5   6     4202.80     4265.74     46.45 o
  10   5   6     2004.11     1955.03     22.51 o
  11   5   6      155.42      168.22      4.71 o
  12   5   6      160.21      145.54      4.80 o
  13   5   6       13.01        7.11      4.42 o
  14   5   6     3529.18     3555.37     45.64 o
  15   5   6      221.68      215.37      6.70 o
   0   6   6     5030.99     5136.90     49.84 o
   1   6   6    16910.53    17787.72    112.89 o
   2   6   6      469.73      528.51      5.09 o
   3   6   6     5831.96     5668.43     43.23 o
   4   6   6     2980.38     2567.01     20.12 o
   5   6   6     4376.02     4335.32     33.27 o
   6   6   6       89.51       69.49      2.48 o
   7   6   6      223.79      201.68      3.90 o
   8   6   6    11235.15    11115.08    124.94 o
   9   6   6     2530.96     2519.31     28.23 o
  10   6   6     1336.65     1338.19     17.15 o
  11   6   6      899.63      907.18     12.40 o
  12   6   6     4916.79     4970.86     59.84 o
  13   6   6     2014.75     2006.08     29.27 o
  14   6   6      263.18      246.70      7.71 o
  15   6   6      481.08      527.58     10.10 o
   1   7   6     2539.76     2650.28     18.79 o
   2   7   6    10468.07    10354.82     76.47 o
   3   7   6      533.02      513.11      4.76 o
   4   7   6      493.64      525.29      5.33 o
   5   7   6     4308.54     4035.51     31.84 o
   6   7   6      137.34      140.25      4.12 o
   7   7   6     9952.88     9598.29     94.04 o
   8   7   6       92.32       82.29      3.03 o
   9   7   6     1867.07     1755.64     20.46 o
  10   7   6     2850.80     2808.09     31.61 o
  11   7   6     7044.07     7013.17     79.29 o
  12   7   6      312.26      281.09      6.94 o
  13   7   6       41.81       52.14      4.62 o
  14   7   6     3531.09     3666.88     54.29 o
   0   8   6     9021.88     9790.80    109.58 o
   1   8   6     1857.58     1771.17     15.33 o
   2   8   6     3888.69     3946.61     30.52 o
   3   8   6      930.63     1001.80      9.25 o
   4   8   6     4602.96     4662.96     39.71 o
   5   8   6      265.54      252.17      4.03 o
   6   8   6     1778.17     1840.40     17.15 o
   7   8   6       24.71       16.80      2.58 o
   8   8   6    10533.63    10641.38    117.79 o
   9   8   6      219.85      212.35      5.89 o
  10   8   6     2852.15     2785.02     34.53 o
  11   8   6      274.50      265.16      7.31 o
  12   8   6      201.77      211.00      7.20 o
  13   8   6      572.94      604.29     15.81 o
  14   8   6      326.24      333.77     12.08 o
   1   9   6      330.97      314.49      5.24 o
   2   9   6      237.74      258.55      4.33 o
   3   9   6       75.17       59.60      2.80 o
   4   9   6       13.65       13.06      2.09 o
   5   9   6      215.32      209.76      4.17 o
   6   9   6      470.77      509.90      7.54 o
   7   9   6      480.83      471.04      8.46 o
   8   9   6      465.58      443.39      9.29 o
   9   9   6       31.85       17.62      4.46 o
  10   9   6        0.88       -7.45      4.35 o
  11   9   6      221.36      225.95      7.97 o
  12   9   6       78.62       85.62      6.43 o
  13   9   6       48.98       52.59      7.92 o
   0  10   6       34.67       51.75      4.20 o
   1  10   6      101.61       82.38      2.99 o
   2  10   6     1435.81     1533.63     16.44 o
   3  10   6      498.31      524.05      6.57 o
   4  10   6      884.84      863.75      9.90 o
   5  10   6       69.83       89.84      3.30 o
   6  10   6       30.71       42.28      3.34 o
   7  10   6      522.05      601.29     10.25 o
   8  10   6      381.30      410.07     11.14 o
   9  10   6     2895.46     2858.19     49.88 o
  10  10   6       60.10       49.78      7.61 o
  11  10   6      160.18      175.71      8.04 o
  12  10   6      450.63      453.27     13.93 o
  13  10   6       60.98       78.56      8.09 o
   1  11   6      150.95      155.37      4.05 o
   2  11   6     2693.33     2577.04     26.39 o
   3  11   6     3501.98     3346.11     32.54 o
   4  11   6      371.19      360.72      5.98 o
   5  11   6      745.15      777.74      9.41 o
   6  11   6     2479.36     2511.56     29.89 o
   7  11   6       48.31       69.40      4.25 o
   8  11   6      521.68      541.17     12.59 o
   9  11   6      525.32      606.61     13.31 o
  10  11   6      764.96      886.30     19.99 o
  11  11   6      279.04      268.05     10.43 o
  12  11   6        5.59       -1.54      6.26 o
   0  12   6      290.73      271.28      7.80 o
   1  12   6     3802.64     3684.92     38.83 o
   2  12   6      495.05      498.00      7.15 o
   3  12   6     7377.51     7309.12     72.19 o
   4  12   6     1458.54     1427.13     15.03 o
   5  12   6     1099.06     1092.36     12.71 o
   6  12   6      236.60      203.58      5.16 o
   7  12   6       97.69       99.64      5.17 o
   8  12   6     6234.80     6495.16     95.29 o
   9  12   6     1102.76     1211.32     22.53 o
  10  12   6      325.29      295.17      9.13 o
  11  12   6        7.87        0.35      6.97 o
   1  13   6     3816.12     3654.65     38.74 o
   2  13   6     3721.61     3620.57     40.36 o
   3  13   6     1048.34     1015.27     12.10 o
   4  13   6       30.12       21.81      3.22 o
   5  13   6     1055.02     1053.63     12.44 o
   6  13   6      870.57      952.77     13.65 o
   7  13   6     1829.49     1902.42     27.48 o
   8  13   6        4.87        1.70      5.12 o
   9  13   6     2291.81     2374.52     40.45 o
  10  13   6      643.88      728.24     17.80 o
   0  14   6       32.35       40.46      6.66 o
   1  14   6     1452.78     1433.56     20.42 o
   2  14   6       14.55       14.63      4.51 o
   3  14   6     2202.24     2053.56     26.42 o
   4  14   6      898.91      921.88     13.12 o
   5  14   6      414.77      430.53      9.09 o
   6  14   6      612.63      611.79     10.76 o
   7  14   6       97.71       93.76      5.15 o
   8  14   6     1691.41     1721.40     26.70 o
   9  14   6       99.88      126.68      7.27 o
   1  15   6      263.80      240.39      7.36 o
   2  15   6      575.10      599.89     11.45 o
   3  15   6        0.14       -6.13      4.56 o
   4  15   6      493.70      476.66     10.31 o
   5  15   6     1312.49     1260.19     20.75 o
   6  15   6      374.47      396.47     10.83 o
   7  15   6        1.77        6.91      4.83 o
   8  15   6       60.59       49.63      5.15 o
   0  16   6     3896.71     3802.49     69.69 o
   1  16   6       86.58       79.10      5.83 o
   2  16   6     1030.42     1028.46     16.47 o
   3  16   6      120.82      136.39      6.15 o
   4  16   6       74.20       79.33      5.82 o
   5  16   6      113.63      115.10      7.25 o
   6  16   6      455.65      426.30     11.57 o
   1  17   6      141.87      152.68      8.09 o
   2  17   6      737.68      758.16     14.02 o
   3  17   6      453.70      438.80     11.16 o
   4  17   6        7.69      -10.98     19.76 o
   1   1   7        8.24        7.12      0.86 o
   2   1   7      215.50      267.64      2.54 o
   3   1   7     1794.24     1721.71     12.26 o
   4   1   7      198.61      194.20      2.71 o
   5   1   7      518.28      622.73      5.13 o
   6   1   7    15216.08    15387.00    113.92 o
   7   1   7     4395.77     4576.58     38.71 o
   8   1   7       34.13       27.97      2.33 o
   9   1   7     1231.19     1148.22     13.12 o
  10   1   7     2094.17     2030.02     21.92 o
  11   1   7     1151.93     1137.16     13.29 o
  12   1   7     2313.94     2230.67     24.34 o
  13   1   7       75.47       52.37      4.51 o
  14   1   7       22.93       14.56      4.40 o
  15   1   7        9.64        5.16      4.68 o
   0   2   7    10819.46    10312.67     86.29 o
   1   2   7      562.02      494.95      3.52 o
   2   2   7      101.60       61.16      1.25 o
   3   2   7    13924.25    14162.92     93.49 o
   4   2   7     8493.47     8551.27     61.95 o
   5   2   7     1780.84     1729.92     13.08 o
   6   2   7      850.28      780.18      6.93 o
   7   2   7      382.53      351.64      4.40 o
   8   2   7      542.16      526.97      6.93 o
   9   2   7     2567.95     2567.25     28.25 o
  10   2   7      411.01      402.31      6.60 o
  11   2   7      117.34      127.49      3.69 o
  12   2   7     3326.82     3157.16     33.45 o
  13   2   7     2130.62     2145.62     27.00 o
  14   2   7       57.19       48.41      4.74 o
  15   2   7     1675.65     1604.20     22.74 o
   1   3   7     4436.69     4483.66     29.93 o
   2   3   7    13735.03    13659.08     91.10 o
   3   3   7     9600.88     9174.98     61.46 o
   4   3   7      423.85      387.03      3.93 o
   5   3   7      625.89      559.76      5.55 o
   6   3   7     1605.84     1369.69     11.34 o
   7   3   7     4036.38     4038.39     35.44 o
   8   3   7      490.31      492.32      6.99 o
   9   3   7     2209.32     2109.58     23.48 o
  10   3   7     1400.18     1424.47     16.61 o
  11   3   7     7736.36     7661.01     81.61 o
  12   3   7      271.66      247.06      5.93 o
  13   3   7       91.66       99.44      4.38 o
  14   3   7      205.50      192.46      6.19 o
  15   3   7      358.22      360.34      8.84 o
   0   4   7    20030.76    20415.40    165.51 o
   1   4   7     3745.83     3834.99     26.02 o
   2   4   7      241.35      280.42      2.83 o
   3   4   7    12302.56    12316.77     86.56 o
   4   4   7      371.20      251.47      3.41 o
   5   4   7      687.07      657.64      6.13 o
   6   4   7      424.14      408.29      4.64 o
   7   4   7       31.66       33.71      2.27 o
   8   4   7       10.34        7.62      2.43 o
   9   4   7      913.73      891.22     11.45 o
  10   4   7     1383.46     1296.94     16.47 o
  11   4   7      847.46      779.21     10.35 o
  12   4   7     2360.46     2360.55     27.65 o
  13   4   7      770.58      787.90     12.86 o
  14   4   7      570.53      572.77     11.34 o
  15   4   7       43.37       54.53      4.99 o
   1   5   7      119.38      112.20      1.86 o
   2   5   7     5304.05     5246.74     34.86 o
   3   5   7     3808.46     3865.39     28.64 o
   4   5   7     4015.95     4328.66     33.22 o
   5   5   7      774.16      760.25      6.86 o
   6   5   7     7039.67     6811.76     54.57 o
   7   5   7     1072.45     1074.72     11.55 o
   8   5   7      186.86      209.89      4.44 o
   9   5   7     1229.56     1140.17     14.04 o
  10   5   7       37.61       21.46      3.29 o
  11   5   7      534.02      552.98      8.94 o
  12   5   7      818.74      759.31     11.81 o
  13   5   7       91.89       80.43      4.52 o
  14   5   7       67.50       68.67      4.72 o
  15   5   7       40.05       42.60      4.64 o
   0   6   7      137.13       97.17      2.47 o
   1   6   7       24.45       39.13      1.26 o
   2   6   7     1522.50     1519.65     11.36 o
   3   6   7      885.41      953.06      7.90 o
   4   6   7      178.78      181.97      2.99 o
   5   6   7      290.29      325.09      4.20 o
   6   6   7     1169.19     1072.51     10.09 o
   7   6   7      556.96      604.35      8.40 o
   8   6   7     1048.29     1028.24     12.70 o
   9   6   7      524.34      502.93      7.61 o
  10   6   7       20.90       18.77      3.15 o
  11   6   7      540.20      504.13      8.42 o
  12   6   7       87.53       99.46      4.41 o
  13   6   7      124.08      127.54      6.03 o
  14   6   7      275.76      304.53      8.67 o
   1   7   7       14.80        2.56      1.39 o
   2   7   7     1332.14     1331.75     10.78 o
   3   7   7     1185.18     1290.47     10.66 o
   4   7   7     1188.36     1251.07     10.77 o
   5   7   7     1039.58     1051.95      9.66 o
   6   7   7      391.93      365.38      5.01 o
   7   7   7       10.62       10.47      2.80 o
   8   7   7        4.25        7.53      2.70 o
   9   7   7      593.91      555.39      8.09 o
  10   7   7      753.17      751.34     10.56 o
  11   7   7      949.75      966.71     12.85 o
  12   7   7        0.37       -2.64      4.15 o
  13   7   7       33.66       38.57      4.67 o
  14   7   7     1230.95     1271.23     21.71 o
   0   8   7     5079.14     4588.35     54.76 o
   1   8   7     5657.11     5657.08     46.47 o
   2   8   7     2546.27     2544.97     21.02 o
   3   8   7     3966.19     3795.37     32.31 o
   4   8   7     5408.20     5291.15     44.44 o
   5   8   7     3554.78     3580.29     30.81 o
   6   8   7      786.44      802.47      8.99 o
   7   8   7      157.93      153.40      4.14 o
   8   8   7     1058.06     1050.10     13.44 o
   9   8   7       76.74       46.25      4.23 o
  10   8   7        8.19       11.63      3.09 o
  11   8   7        4.15       -1.38      3.42 o
  12   8   7      925.66      950.34     20.13 o
  13   8   7     1279.17     1318.28     23.95 o
  14   8   7      828.14      847.39     22.82 o
   1   9   7      518.60      517.71      6.95 o
   2   9   7       27.12       40.83      2.50 o
   3   9   7      709.02      716.06      7.88 o
   4   9   7     2963.34     2928.56     28.55 o
   5   9   7     2885.47     2921.36     28.93 o
   6   9   7     3687.54     3914.52     43.11 o
   7   9   7     6468.70     6447.28     80.87 o
   8   9   7     1009.75      984.19     13.95 o
   9   9   7     2971.83     3028.81     39.19 o
  10   9   7     7023.05     7124.78    121.98 o
  11   9   7     1196.73     1279.00     21.98 o
  12   9   7      218.45      196.58     12.03 o
  13   9   7      291.91      302.35     11.12 o
   0  10   7    12614.43    12120.44    173.88 o
   1  10   7     3789.20     3810.59     38.12 o
   2  10   7     1052.71     1013.32     11.56 o
   3  10   7     1029.43     1008.14     10.80 o
   4  10   7      281.35      328.09      5.52 o
   5  10   7     2601.03     2709.97     25.88 o
   6  10   7     4428.75     4428.78     48.81 o
   7  10   7      285.61      278.93      7.68 o
   8  10   7       61.93       41.76      4.28 o
   9  10   7      245.96      262.53      8.18 o
  10  10   7      727.05      741.80     17.19 o
  11  10   7      312.13      317.67     11.19 o
  12  10   7      248.31      221.84     17.12 o
  13  10   7      386.57      478.70     28.55 o
   1  11   7      786.55      805.75     10.20 o
   2  11   7      205.36      190.76      4.53 o
   3  11   7       97.60      104.27      3.35 o
   4  11   7      160.53      164.42      3.99 o
   5  11   7     2628.01     2597.86     25.78 o
   6  11   7     1231.00     1347.92     17.39 o
   7  11   7     2599.14     2646.22     37.53 o
   8  11   7       91.30       73.16      4.79 o
   9  11   7      353.47      348.61      8.56 o
  10  11   7      257.42      228.64      8.16 o
  11  11   7      648.69      651.18     16.88 o
  12  11   7      289.96      329.11     12.35 o
   0  12   7      640.79      672.33     12.85 o
   1  12   7     1122.45     1098.84     13.24 o
   2  12   7      465.95      478.77      7.15 o
   3  12   7      822.41      808.25     10.15 o
   4  12   7        4.04        1.11      2.73 o
   5  12   7       25.14       19.95      3.02 o
   6  12   7      723.00      681.26     10.26 o
   7  12   7      124.78      129.28      5.61 o
   8  12   7      220.68      237.57      8.55 o
   9  12   7      163.30      157.74     10.50 o
  10  12   7      522.19      517.83     18.27 o
  11  12   7       95.48      109.27      7.90 o
   1  13   7      918.68      876.77     11.41 o
   2  13   7      794.94      764.34     10.29 o
   3  13   7      334.09      326.82      6.67 o
   4  13   7       43.88       41.48      3.51 o
   5  13   7      312.20      307.53      6.53 o
   6  13   7      457.48      462.91      8.71 o
   7  13   7        4.72       13.48      4.06 o
   8  13   7        6.08        0.60      5.12 o
   9  13   7        3.11        3.84      5.33 o
  10  13   7      229.61      247.93      8.78 o
   0  14   7      356.73      327.38     11.93 o
   1  14   7     1123.25     1137.12     17.20 o
   2  14   7      182.93      170.98      6.18 o
   3  14   7      268.77      254.45      7.41 o
   4  14   7     3655.94     3697.80     44.57 o
   5  14   7      884.34      922.97     15.51 o
   6  14   7       58.86       49.19      4.53 o
   7  14   7      102.84       79.08      5.37 o
   8  14   7     1339.60     1454.82     23.61 o
   9  14   7      717.26      771.45     16.99 o
   1  15   7       61.08       61.29      6.66 o
   2  15   7      749.11      715.08     12.58 o
   3  15   7      421.27      405.60      9.43 o
   4  15   7        2.03       -3.67      4.92 o
   5  15   7      840.82      830.40     15.46 o
   6  15   7      749.34      763.28     15.86 o
   7  15   7     2382.08     2543.08     38.66 o
   8  15   7       11.07        4.39     10.98 o
   0  16   7     1574.74     1609.64     32.79 o
   1  16   7     3487.35     3559.15     46.51 o
   2  16   7      355.78      373.46     10.48 o
   3  16   7      158.67      136.67      6.43 o
   4  16   7      384.42      419.37     10.43 o
   5  16   7      234.23      220.88      8.55 o
   6  16   7      163.14      161.41      9.24 o
   1  17   7      255.76      220.71      7.84 o
   2  17   7      201.63      194.41      7.47 o
   3  17   7      476.23      447.52     24.03 o
   0   0   8    12618.24    11561.40    143.98 o
   1   0   8     1760.42     1682.26     16.16 o
   2   0   8     8398.99     8428.48     74.77 o
   3   0   8     4638.46     4641.86     40.38 o
   4   0   8     3488.07     3327.11     32.48 o
   5   0   8    18717.59    19397.24    198.82 o
   6   0   8     5142.96     5496.39     59.44 o
   7   0   8    14380.23    14015.57    164.90 o
   8   0   8        7.79       13.10      3.78 o
   9   0   8    19365.72    19388.40    277.03 o
  10   0   8     3645.81     3589.23     53.21 o
  11   0   8       23.99       28.09      4.30 o
  12   0   8      552.83      556.26     11.59 o
  13   0   8     8074.38     8043.23    141.41 o
  14   0   8       76.84       75.21      7.26 o
  15   0   8      190.75      180.42      9.28 o
   1   1   8    21297.26    21009.05    128.51 o
   2   1   8    11292.76    11284.71     69.56 o
   3   1   8    19476.69    19304.71    131.41 o
   4   1   8      590.08      689.04      5.46 o
   5   1   8      422.71      408.15      3.76 o
   6   1   8     9279.87     9340.74     71.19 o
   7   1   8     3812.48     3896.77     32.10 o
   8   1   8     1225.63     1141.11     13.03 o
   9   1   8      149.33      116.89      3.49 o
  10   1   8      693.87      673.11      8.78 o
  11   1   8     2366.05     2355.55     25.43 o
  12   1   8     1749.03     1708.41     19.32 o
  13   1   8     2676.19     2585.68     34.00 o
  14   1   8       88.24       86.99      5.21 o
  15   1   8     1791.63     1808.54     25.24 o
   0   2   8      805.22      733.44      7.52 o
   1   2   8       83.96       88.14      1.35 o
   2   2   8     1291.92     1429.56      9.98 o
   3   2   8     1116.00     1381.23     10.12 o
   4   2   8     2153.25     2249.71     15.66 o
   5   2   8     7378.50     7734.25     53.29 o
   6   2   8      178.22      204.48      3.03 o
   7   2   8     6153.09     6293.40     55.92 o
   8   2   8       88.63       88.36      3.21 o
   9   2   8     1998.05     1928.70     20.83 o
  10   2   8        0.24        1.58      2.54 o
  11   2   8       48.60       38.02      3.07 o
  12   2   8     1771.20     1736.38     21.15 o
  13   2   8      344.41      330.59      7.96 o
  14   2   8       25.87       26.44      4.68 o
  15   2   8        5.91        0.45      5.39 o
   1   3   8       20.09       53.19      1.82 o
   2   3   8      746.12      735.01      5.83 o
   3   3   8    10965.20    11741.24     80.31 o
   4   3   8     5677.53     5955.25     43.50 o
   5   3   8      884.93      842.75      6.99 o
   6   3   8        7.85       15.40      1.74 o
   7   3   8     3046.03     3290.87     28.66 o
   8   3   8      639.14      607.53      7.97 o
   9   3   8      300.26      263.86      5.27 o
  10   3   8      131.40      132.77      3.86 o
  11   3   8      246.27      236.72      5.29 o
  12   3   8       65.95       53.36      3.89 o
  13   3   8      494.74      495.48      9.63 o
  14   3   8        1.28       -2.15      4.39 o
  15   3   8      240.37      226.11      6.89 o
   0   4   8     9507.72     9646.99     80.68 o
   1   4   8     5828.53     5858.40     39.02 o
   2   4   8      234.11      289.75      3.05 o
   3   4   8        3.87        6.31      1.21 o
   4   4   8     3593.36     3624.15     26.49 o
   5   4   8      954.76      871.38      7.34 o
   6   4   8      193.32      167.27      3.11 o
   7   4   8        3.29        9.09      2.21 o
   8   4   8       10.00        8.38      2.67 o
   9   4   8      603.58      636.03      9.06 o
  10   4   8      272.35      263.18      5.42 o
  11   4   8     1085.98     1073.27     13.31 o
  12   4   8      120.05      105.26      5.17 o
  13   4   8      193.54      186.31      5.88 o
  14   4   8        5.29        0.06      4.29 o
  15   4   8       45.49       34.93      4.86 o
   1   5   8    15344.08    15459.51    111.42 o
   2   5   8     6679.79     6825.18     45.08 o
   3   5   8    12613.34    13154.63     91.20 o
   4   5   8      847.06      813.88      6.99 o
   5   5   8     2446.41     2472.23     19.95 o
   6   5   8     2053.28     1924.70     17.11 o
   7   5   8      940.63      810.96      9.18 o
   8   5   8       95.14       86.60      3.63 o
   9   5   8      327.54      337.08      6.33 o
  10   5   8     1852.49     1776.79     20.96 o
  11   5   8      323.19      316.77      6.73 o
  12   5   8      126.50      113.31      4.64 o
  13   5   8     1132.95     1171.66     17.15 o
  14   5   8      117.63      125.49      5.41 o
  15   5   8     2364.35     2421.67     32.33 o
   0   6   8    10614.15    10591.45    105.29 o
   1   6   8    14173.84    14961.43     96.53 o
   2   6   8     1127.07     1175.50      9.43 o
   3   6   8     4296.52     4393.01     30.79 o
   4   6   8     2869.38     2756.58     20.88 o
   5   6   8     4153.89     3913.43     31.72 o
   6   6   8     2433.43     2458.63     21.64 o
   7   6   8     4004.73     4014.33     37.79 o
   8   6   8      166.13      172.08      4.17 o
   9   6   8    11961.12    12040.01    123.01 o
  10   6   8      172.56      166.11      4.73 o
  11   6   8     1465.37     1426.30     17.63 o
  12   6   8     1835.49     1706.55     25.30 o
  13   6   8     1832.96     1892.60     30.67 o
  14   6   8        1.08        0.35      4.18 o
   1   7   8    22250.61    23078.10    173.02 o
   2   7   8     2585.85     2392.91     18.86 o
   3   7   8     6992.44     6983.29     52.02 o
   4   7   8      846.12      876.41      8.30 o
   5   7   8      473.39      451.03      5.71 o
   6   7   8     3976.84     3760.01     33.26 o
   7   7   8     4146.80     4156.83     40.38 o
   8   7   8     2142.32     2101.90     22.19 o
   9   7   8      541.15      568.19      8.54 o
  10   7   8     1646.11     1699.52     20.19 o
  11   7   8      548.90      566.82      9.31 o
  12   7   8     1184.35     1191.22     18.89 o
  13   7   8      890.52      952.96     17.40 o
  14   7   8       12.69       14.81      5.60 o
   0   8   8    16319.50    16636.56    219.51 o
   1   8   8      836.87      880.91      8.95 o
   2   8   8     2182.98     2062.31     19.13 o
   3   8   8     1363.91     1416.19     13.39 o
   4   8   8        8.13        1.91      2.22 o
   5   8   8     3498.06     3596.24     31.46 o
   6   8   8     2981.48     2991.84     29.67 o
   7   8   8     6869.82     6701.32     75.75 o
   8   8   8      854.03      929.57     12.99 o
   9   8   8     3095.63     3198.84     39.63 o
  10   8   8      376.85      364.75      7.45 o
  11   8   8      164.31      162.63      6.38 o
  12   8   8     1384.66     1378.16     23.23 o
  13   8   8      258.28      281.54      9.70 o
   1   9   8      855.54      813.10      9.68 o
   2   9   8        5.45        3.25      2.24 o
   3   9   8     1490.19     1351.20     13.30 o
   4   9   8      191.02      189.43      4.13 o
   5   9   8     1518.66     1461.34     15.23 o
   6   9   8      738.84      710.40     10.13 o
   7   9   8      519.90      500.06      9.65 o
   8   9   8      706.25      709.83     11.11 o
   9   9   8       21.89       23.93      3.96 o
  10   9   8       31.65       36.26      7.16 o
  11   9   8       19.80        3.13      7.04 o
  12   9   8      215.25      200.25      8.22 o
  13   9   8      214.06      207.63     12.42 o
   0  10   8     1115.22     1098.85     18.54 o
   1  10   8     5146.45     4906.97     48.82 o
   2  10   8       24.27       39.35      2.87 o
   3  10   8       24.30       23.68      2.60 o
   4  10   8      776.16      810.99      9.01 o
   5  10   8       25.74       15.53      2.76 o
   6  10   8     1141.60     1026.23     15.22 o
   7  10   8      695.59      767.32     13.44 o
   8  10   8      720.20      760.38     13.60 o
   9  10   8      119.10      100.88      8.35 o
  10  10   8       49.57       49.12      5.29 o
  11  10   8        0.93        3.90      4.75 o
  12  10   8      118.43      106.07     10.51 o
   1  11   8      979.23      937.77     11.09 o
   2  11   8      141.41      126.33      3.77 o
   3  11   8      960.48      996.54     11.65 o
   4  11   8      355.37      358.06      5.75 o
   5  11   8     5983.70     6000.57     61.95 o
   6  11   8     3737.73     3697.86     42.01 o
   7  11   8     2193.34     2168.01     29.60 o
   8  11   8        2.52       -2.21      4.28 o
   9  11   8      233.00      233.29      8.18 o
  10  11   8     1228.46     1272.72     23.83 o
  11  11   8        7.19        8.44      6.97 o
  12  11   8      734.95      742.15     19.02 o
   0  12   8     8096.96     7676.65    111.45 o
   1  12   8     4874.60     4654.50     48.69 o
   2  12   8     1117.88     1063.15     12.43 o
   3  12   8     1881.37     1866.19     19.96 o
   4  12   8     2736.24     2724.40     27.17 o
   5  12   8     4294.20     4285.63     44.85 o
   6  12   8      385.29      374.26      8.22 o
   7  12   8      683.32      734.99     12.84 o
   8  12   8       11.95       11.37      5.22 o
   9  12   8     3263.31     3534.53     58.36 o
  10  12   8        5.62       17.53      5.25 o
  11  12   8     1083.78     1138.51     21.74 o
   1  13   8     4022.63     3988.25     42.22 o
   2  13   8     1066.54      998.11     13.06 o
   3  13   8     7591.66     7473.44     76.88 o
   4  13   8      306.79      296.95      7.37 o
   5  13   8      743.61      690.94     10.51 o
   6  13   8     1525.82     1473.41     19.57 o
   7  13   8      881.79      951.28     15.74 o
   8  13   8      134.55      155.89      6.18 o
   9  13   8      470.66      536.96     16.13 o
  10  13   8      379.78      417.14     11.62 o
   0  14   8     6276.10     6108.05    108.05 o
   1  14   8       85.70       81.52      5.27 o
   2  14   8      495.34      469.25     10.00 o
   3  14   8     1558.04     1526.04     21.80 o
   4  14   8      126.80      120.87      5.21 o
   5  14   8      964.78     1006.97     16.54 o
   6  14   8      614.12      635.62     12.03 o
   7  14   8      770.40      756.16     16.44 o
   8  14   8       24.54       12.97      4.98 o
   9  14   8     1358.27     1456.26     40.01 o
   1  15   8      522.55      483.65     11.05 o
   2  15   8       28.81       31.64      5.13 o
   3  15   8      104.50      101.73      5.67 o
   4  15   8      401.71      373.72      9.71 o
   5  15   8       60.88       60.00      5.63 o
   6  15   8      418.72      424.60     12.60 o
   7  15   8       54.00       41.71      5.23 o
   0  16   8        2.51       -0.85      7.26 o
   1  16   8      222.11      218.63      7.50 o
   2  16   8      306.63      301.02      8.75 o
   3  16   8       43.54       35.89      5.77 o
   4  16   8       39.51       39.68      6.23 o
   5  16   8      417.59      373.54     11.41 o
   1  17   8        4.19        7.34      5.37 o
   2  17   8     1258.94     1233.69     30.46 o
   1   1   9       27.05       13.04      1.27 o
   2   1   9    10564.32    10798.12     67.68 o
   3   1   9     2516.91     2556.74     17.07 o
   4   1   9       65.43      171.29      2.42 o
   5   1   9     2183.12     2318.47     16.28 o
   6   1   9      843.19      903.26      7.83 o
   7   1   9      373.94      438.14      5.79 o
   8   1   9       93.24       90.41      3.13 o
   9   1   9      300.34      316.48      5.53 o
  10   1   9      698.51      678.80      8.92 o
  11   1   9       89.57      110.64      3.91 o
  12   1   9      304.86      288.87      6.95 o
  13   1   9      352.68      343.62      8.22 o
  14   1   9      630.29      616.41     11.45 o
  15   1   9      168.63      173.82      6.69 o
   0   2   9      304.30      329.48      4.60 o
   1   2   9     1005.59      931.09      6.56 o
   2   2   9    15091.03    15852.99    101.89 o
   3   2   9       38.14       48.77      1.52 o
   4   2   9    14951.19    14798.68     97.59 o
   5   2   9      826.37      834.26      6.72 o
   6   2   9     1545.16     1574.83     13.18 o
   7   2   9     3126.69     3014.73     29.22 o
   8   2   9    15147.95    14855.04    144.32 o
   9   2   9     1907.67     1862.69     20.33 o
  10   2   9     2242.07     2195.39     23.70 o
  11   2   9     1298.43     1235.28     14.44 o
  12   2   9      538.93      564.71      9.49 o
  13   2   9       13.21       11.31      4.16 o
  14   2   9     1289.71     1268.10     18.70 o
  15   2   9        3.52        0.01      4.76 o
   1   3   9     8416.54     8317.41     51.98 o
   2   3   9     4385.06     3902.14     27.01 o
   3   3   9     5616.63     5469.98     36.84 o
   4   3   9     1678.28     1681.25     12.18 o
   5   3   9      412.27      356.36      4.02 o
   6   3   9     3563.06     3380.25     28.21 o
   7   3   9     1478.13     1465.23     15.16 o
   8   3   9     1939.76     1834.61     19.13 o
   9   3   9       27.93       32.35      2.97 o
  10   3   9     2462.24     2334.05     26.27 o
  11   3   9       95.68      102.18      3.56 o
  12   3   9       52.28       48.70      3.86 o
  13   3   9      599.84      574.11     10.42 o
  14   3   9     2624.90     2574.55     34.19 o
  15   3   9     1236.65     1205.39     18.24 o
   0   4   9    10113.83     9891.95     87.33 o
   1   4   9      228.82      211.12      2.70 o
   2   4   9      240.50      184.89      2.60 o
   3   4   9       68.50       68.97      1.58 o
   4   4   9     7887.25     7318.23     51.11 o
   5   4   9      652.10      550.26      5.43 o
   6   4   9      277.50      283.03      4.20 o
   7   4   9     4648.71     4517.37     43.08 o
   8   4   9     3168.87     3241.79     32.56 o
   9   4   9     1921.67     1982.52     21.67 o
  10   4   9     2437.13     2349.84     26.40 o
  11   4   9      614.90      538.88      8.31 o
  12   4   9     1659.01     1646.54     22.71 o
  13   4   9      658.46      629.45     11.15 o
  14   4   9      181.99      179.67      6.19 o
  15   4   9        3.68        6.82      4.77 o
   1   5   9     3228.14     3388.47     23.68 o
   2   5   9     1388.54     1301.36      9.36 o
   3   5   9      839.62      786.34      6.51 o
   4   5   9       14.94       30.72      1.73 o
   5   5   9      711.05      649.74      6.60 o
   6   5   9      587.46      478.14      5.66 o
   7   5   9       89.81       97.65      3.46 o
   8   5   9       36.56       41.93      3.05 o
   9   5   9     1060.32     1021.02     13.03 o
  10   5   9     1346.80     1325.84     17.20 o
  11   5   9       14.22       15.40      3.09 o
  12   5   9        0.44       -4.25      3.71 o
  13   5   9      738.76      716.60     12.11 o
  14   5   9     3145.66     3214.05     41.82 o
   0   6   9      118.96       89.27      2.79 o
   1   6   9       10.75        6.36      1.37 o
   2   6   9     2114.69     2309.38     16.74 o
   3   6   9        2.40        5.41      1.59 o
   4   6   9       64.16       60.91      2.18 o
   5   6   9      506.82      491.94      5.56 o
   6   6   9      385.47      359.87      5.41 o
   7   6   9        0.12        2.95      2.81 o
   8   6   9     2817.23     2691.96     27.85 o
   9   6   9        0.04       -1.16      3.26 o
  10   6   9     2332.60     2284.63     26.31 o
  11   6   9      585.49      614.96     10.38 o
  12   6   9       57.95       58.40      5.46 o
  13   6   9        6.42        4.16      4.02 o
  14   6   9        0.85       11.26      4.54 o
   1   7   9      861.91      867.23      7.75 o
   2   7   9     2480.04     2415.89     20.44 o
   3   7   9        1.46       -1.20      1.98 o
   4   7   9      563.89      605.22      6.72 o
   5   7   9      844.95      919.82      9.10 o
   6   7   9     1025.54     1026.84     11.67 o
   7   7   9      243.19      250.01      5.40 o
   8   7   9      712.78      660.56      9.22 o
   9   7   9      259.19      224.28      5.52 o
  10   7   9     3111.31     3133.81     36.76 o
  11   7   9       20.89       34.45      6.19 o
  12   7   9       25.39       20.54      5.11 o
  13   7   9      251.56      244.43      8.13 o
  14   7   9      143.58      148.99      8.08 o
   0   8   9       19.28       17.15      3.34 o
   1   8   9        2.44        6.84      2.24 o
   2   8   9      108.85       93.28      3.07 o
   3   8   9       27.52       21.22      2.43 o
   4   8   9     1693.00     1693.56     16.35 o
   5   8   9      805.63      771.01      8.56 o
   6   8   9       62.28       46.01      3.14 o
   7   8   9     1395.98     1328.58     17.09 o
   8   8   9    11731.72    11883.53    133.21 o
   9   8   9     1729.79     1938.00     23.79 o
  10   8   9      250.50      255.36      6.80 o
  11   8   9       42.00       31.48      5.89 o
  12   8   9     1616.46     1619.20     28.19 o
  13   8   9      218.31      199.14      8.30 o
   1   9   9     1611.70     1520.65     15.87 o
   2   9   9     4578.13     4369.03     39.30 o
   3   9   9     2922.74     3040.12     28.70 o
   4   9   9     1587.65     1537.13     15.38 o
   5   9   9      153.44      128.89      3.78 o
   6   9   9     1478.67     1450.77     17.10 o
   7   9   9       41.22       40.43      4.30 o
   8   9   9      561.41      514.33      9.89 o
   9   9   9        1.27        8.01      3.93 o
  10   9   9     2051.19     2026.57     31.42 o
  11   9   9       43.50       49.52     10.64 o
  12   9   9        1.50       -2.27      5.09 o
  13   9   9      648.64      646.90     20.49 o
   0  10   9      665.40      725.06     13.61 o
   1  10   9       66.95       62.58      3.13 o
   2  10   9     1995.99     2055.98     21.64 o
   3  10   9      397.13      377.73      5.70 o
   4  10   9     1811.05     1743.73     16.83 o
   5  10   9      484.86      505.27      7.73 o
   6  10   9      802.20      766.46     10.55 o
   7  10   9     1122.61     1106.70     18.01 o
   8  10   9     7377.70     7397.42    100.37 o
   9  10   9     2305.29     2267.28     38.65 o
  10  10   9     1529.73     1502.01     27.36 o
  11  10   9      278.46      265.84      9.31 o
  12  10   9      217.29      233.54      8.87 o
   1  11   9     3422.76     3299.19     33.46 o
   2  11   9     1546.64     1438.76     15.89 o
   3  11   9      238.19      251.83      5.25 o
   4  11   9      884.07      864.72      9.90 o
   5  11   9      967.12      951.38     11.44 o
   6  11   9      165.94      163.38      4.91 o
   7  11   9       11.81       15.62      3.81 o
   8  11   9       47.64       45.44      5.79 o
   9  11   9        2.06        4.62      5.95 o
  10  11   9      430.61      434.14     11.75 o
  11  11   9      153.15      137.23      6.89 o
   0  12   9       13.84        7.76      4.50 o
   1  12   9     1129.77     1041.91     12.94 o
   2  12   9      222.66      171.70      4.35 o
   3  12   9        1.44        2.50      3.10 o
   4  12   9       34.96       42.11      3.24 o
   5  12   9        7.78        9.77      3.47 o
   6  12   9        0.01       -7.10      3.55 o
   7  12   9      837.44      835.28     14.31 o
   8  12   9      120.83      139.72      6.71 o
   9  12   9       35.04       35.34      6.27 o
  10  12   9       13.37       22.70      5.76 o
  11  12   9       55.25       57.09      8.78 o
   1  13   9      193.94      162.97      5.67 o
   2  13   9     1092.99     1072.70     15.54 o
   3  13   9      283.44      231.01      6.24 o
   4  13   9       21.24       14.43      4.11 o
   5  13   9       82.61       64.63      4.24 o
   6  13   9      541.37      562.36     10.57 o
   7  13   9      308.63      318.06      8.29 o
   8  13   9      671.83      718.64     15.53 o
   9  13   9        1.61        8.38      6.03 o
  10  13   9      498.46      634.61     30.74 o
   0  14   9     4069.41     3856.92     70.25 o
   1  14   9      353.96      329.02      8.57 o
   2  14   9        6.79        6.50      4.74 o
   3  14   9       77.51       71.73      4.80 o
   4  14   9     2588.91     2602.68     36.83 o
   5  14   9       36.34       35.58      5.55 o
   6  14   9       23.70       20.43      5.01 o
   7  14   9      154.61      167.99      6.55 o
   8  14   9      239.80      258.69      8.03 o
   1  15   9      334.51      350.05      9.21 o
   2  15   9     3595.58     3458.32     45.21 o
   3  15   9      858.43      852.35     15.04 o
   4  15   9       39.36       46.39      5.23 o
   5  15   9       65.60       74.21      6.87 o
   6  15   9      217.33      233.53      8.83 o
   7  15   9        6.76        8.91      6.69 o
   0  16   9      105.39       88.98      8.74 o
   1  16   9       89.50       85.94      6.07 o
   2  16   9      224.96      227.42      7.62 o
   3  16   9      298.45      295.63     11.35 o
   4  16   9     1148.75     1100.32     20.15 o
   0   0  10     8961.42     9696.46    112.04 o
   1   0  10    12661.02    11429.75     99.78 o
   2   0  10     7214.54     7069.28     62.39 o
   3   0  10     5092.66     4913.62     42.19 o
   4   0  10     5251.72     5441.97     52.23 o
   5   0  10    32064.77    33502.22    331.15 o
   6   0  10      385.82      431.22      7.23 o
   7   0  10     1283.77     1465.68     19.84 o
   8   0  10     3521.94     3343.34     49.59 o
   9   0  10     1157.12     1016.93     17.17 o
  10   0  10     9683.56     9368.83    135.47 o
  11   0  10      911.88      898.77     16.86 o
  12   0  10      426.68      421.83     12.45 o
  13   0  10     4543.13     4484.83     81.07 o
  14   0  10      884.03      860.74     25.05 o
  15   0  10      856.94      827.86     27.89 o
   1   1  10     1410.71     1724.72     11.76 o
   2   1  10      714.88      571.39      4.55 o
   3   1  10      719.54      777.77      6.03 o
   4   1  10     3392.38     3547.90     24.38 o
   5   1  10    14569.40    14461.30    104.43 o
   6   1  10      511.34      528.82      6.10 o
   7   1  10    11155.41    11278.43    105.86 o
   8   1  10        9.25       12.00      2.70 o
   9   1  10     7115.84     6809.44     69.94 o
  10   1  10     2738.39     2624.85     28.16 o
  11   1  10    10344.11    10021.55    102.54 o
  12   1  10       62.48       59.96      4.68 o
  13   1  10       14.91       14.21      4.44 o
  14   1  10     1195.79     1196.12     17.99 o
  15   1  10      134.52      124.13      6.12 o
   0   2  10       71.89      121.21      2.72 o
   1   2  10    17952.14    18046.13    117.48 o
   2   2  10      371.24      387.16      3.65 o
   3   2  10       87.11       53.11      1.61 o
   4   2  10     4238.66     4127.40     29.29 o
   5   2  10     4237.38     4082.72     28.45 o
   6   2  10      244.12      268.37      4.02 o
   7   2  10      361.53      363.90      5.46 o
   8   2  10      658.64      715.56      8.58 o
   9   2  10      374.72      342.61      5.92 o
  10   2  10     1856.63     1846.68     20.37 o
  11   2  10      279.69      268.03      5.63 o
  12   2  10        8.86       17.76      3.80 o
  13   2  10      943.22      913.42     14.36 o
  14   2  10      220.70      200.68      6.69 o
  15   2  10     1099.13     1125.27     17.51 o
   1   3  10       10.01       27.78      1.31 o
   2   3  10     1249.74     1272.03      9.28 o
   3   3  10     3653.67     3648.82     25.78 o
   4   3  10     3533.75     3445.12     23.68 o
   5   3  10      342.07      285.11      4.27 o
   6   3  10      851.16      885.48      9.06 o
   7   3  10      272.08      282.32      4.86 o
   8   3  10       21.62       14.63      2.47 o
   9   3  10       18.47       25.65      2.61 o
  10   3  10       20.44       19.32      2.83 o
  11   3  10        0.12       -2.48      2.90 o
  12   3  10      223.79      222.07      6.08 o
  13   3  10       77.09       78.62      6.27 o
  14   3  10        0.92        4.01      4.68 o
  15   3  10        7.02        3.69      6.05 o
   0   4  10      302.83      223.42      3.78 o
   1   4  10       34.41       26.96      1.48 o
   2   4  10     2538.95     2691.54     19.28 o
   3   4  10     6064.56     6283.70     42.48 o
   4   4  10     1062.56      963.32      7.86 o
   5   4  10      275.38      255.42      3.57 o
   6   4  10      305.41      325.07      4.96 o
   7   4  10      191.65      223.77      4.61 o
   8   4  10     1706.70     1661.29     17.64 o
   9   4  10     1454.63     1418.78     16.26 o
  10   4  10      459.95      422.33      7.18 o
  11   4  10     1415.41     1367.91     18.58 o
  12   4  10       69.85       57.27      4.51 o
  13   4  10       62.60       74.97      5.01 o
  14   4  10        2.28       -0.67      4.51 o
   1   5  10     9518.20    10068.94     73.13 o
   2   5  10     4439.11     4468.65     32.00 o
   3   5  10     1074.99      923.28      7.52 o
   4   5  10      469.71      462.57      4.85 o
   5   5  10      357.07      266.54      4.19 o
   6   5  10      125.93       92.88      2.74 o
   7   5  10     7197.53     7248.83     68.47 o
   8   5  10        0.75        2.73      2.68 o
   9   5  10     4706.86     4530.56     46.97 o
  10   5  10      840.91      768.45     10.09 o
  11   5  10     2925.26     2897.97     35.43 o
  12   5  10     1041.60     1068.27     15.86 o
  13   5  10       99.32       93.60      5.26 o
  14   5  10      341.67      324.64      8.50 o
   0   6  10       21.99       38.60      2.78 o
   1   6  10    21109.11    21028.22    157.50 o
   2   6  10     3930.26     3942.61     29.13 o
   3   6  10     5506.03     5446.57     42.64 o
   4   6  10     2376.75     2321.32     19.38 o
   5   6  10     6779.09     6525.49     54.54 o
   6   6  10       34.76       41.47      2.57 o
   7   6  10      888.81      905.57     10.37 o
   8   6  10     3024.22     3124.51     30.58 o
   9   6  10      404.32      469.70      7.08 o
  10   6  10     1379.09     1395.04     16.21 o
  11   6  10      858.47      871.59     12.87 o
  12   6  10      112.44      106.12      4.92 o
  13   6  10     3687.28     3880.87     52.53 o
  14   6  10      719.01      711.41     13.05 o
   1   7  10      680.13      674.80      7.19 o
   2   7  10      976.87     1052.86     10.56 o
   3   7  10      470.02      470.93      5.78 o
   4   7  10     1640.17     1597.24     14.59 o
   5   7  10    15559.12    15391.71    139.21 o
   6   7  10      181.08      161.70      3.95 o
   7   7  10     6927.74     7150.53     73.05 o
   8   7  10        2.34       -0.57      3.41 o
   9   7  10     1897.19     1985.70     23.34 o
  10   7  10      280.33      274.47      7.44 o
  11   7  10     6226.36     6166.63     98.99 o
  12   7  10      236.78      229.37      7.05 o
  13   7  10       13.79       19.59      4.96 o
   0   8  10      186.66      196.84      5.51 o
   1   8  10     7899.61     7570.76     69.47 o
   2   8  10      393.00      395.91      5.93 o
   3   8  10     2113.13     2177.59     20.41 o
   4   8  10      461.09      468.49      6.31 o
   5   8  10        7.17        8.03      2.64 o
   6   8  10      824.24      835.55     10.08 o
   7   8  10      230.11      202.47      4.87 o
   8   8  10     2432.69     2500.61     30.00 o
   9   8  10      819.65      869.08     12.72 o
  10   8  10     1179.21     1102.27     17.15 o
  11   8  10      573.45      593.00     13.75 o
  12   8  10       12.09       21.42      6.09 o
  13   8  10      471.34      515.85     17.99 o
   1   9  10       26.56       31.01      2.83 o
   2   9  10       48.33       40.48      2.89 o
   3   9  10     4340.94     4294.76     40.07 o
   4   9  10      150.23      129.34      3.60 o
   5   9  10      204.51      215.30      5.20 o
   6   9  10        1.26        2.91      3.21 o
   7   9  10     1278.00     1305.32     18.38 o
   8   9  10      244.50      241.56      8.84 o
   9   9  10       22.32       46.87      5.87 o
  10   9  10       28.03       37.68      9.04 o
  11   9  10      374.81      375.61     11.45 o
  12   9  10       27.25       34.59      6.97 o
   0  10  10      375.13      344.95      8.23 o
   1  10  10      163.95      148.70      3.98 o
   2  10  10     1246.73     1208.47     13.29 o
   3  10  10     2734.96     2555.45     24.65 o
   4  10  10      952.18      943.84     10.62 o
   5  10  10      269.77      259.95      5.52 o
   6  10  10      293.11      307.59      6.55 o
   7  10  10     1108.33     1041.33     15.43 o
   8  10  10      110.32       92.33      4.49 o
   9  10  10     2376.60     2353.98     36.83 o
  10  10  10       33.00       43.73      6.35 o
  11  10  10      149.66      160.95      7.81 o
  12  10  10        9.30       20.38      6.66 o
   1  11  10     2800.76     2601.32     27.05 o
   2  11  10     5405.00     5260.00     52.58 o
   3  11  10     2750.60     2667.65     27.79 o
   4  11  10     1701.09     1660.75     16.83 o
   5  11  10     1376.36     1419.07     15.77 o
   6  11  10      287.81      277.08      6.50 o
   7  11  10     1343.79     1409.10     21.79 o
   8  11  10       34.04       39.53      4.61 o
   9  11  10      216.25      216.44      8.02 o
  10  11  10       12.91        4.59      5.80 o
  11  11  10      324.17      343.16     14.33 o
   0  12  10       81.97       83.97      5.42 o
   1  12  10     3694.36     3735.01     39.64 o
   2  12  10       63.32       55.71      3.47 o
   3  12  10     3406.68     3372.55     35.94 o
   4  12  10      625.53      608.92      9.37 o
   5  12  10     1973.74     2027.30     23.44 o
   6  12  10        4.42       -2.99      3.61 o
   7  12  10     1244.06     1258.97     19.41 o
   8  12  10     2232.62     2175.25     31.03 o
   9  12  10      857.26      905.67     14.23 o
  10  12  10        9.30       12.88      6.27 o
   1  13  10      978.66      948.58     14.27 o
   2  13  10      469.84      423.65      8.82 o
   3  13  10     2579.84     2561.69     30.59 o
   4  13  10      352.85      322.57      8.40 o
   5  13  10     2573.65     2611.73     34.41 o
   6  13  10      458.62      499.49     10.96 o
   7  13  10     3466.43     3631.83     49.89 o
   8  13  10       86.92       92.76      5.70 o
   9  13  10     1996.59     2187.25     33.85 o
   0  14  10        2.49        2.79      7.07 o
   1  14  10     1783.46     1779.29     24.97 o
   2  14  10     1108.29     1067.99     16.66 o
   3  14  10      873.44      862.93     13.99 o
   4  14  10        1.23       -2.83      4.92 o
   5  14  10      377.60      365.82     10.92 o
   6  14  10      123.31      145.60      7.20 o
   7  14  10        9.09       10.33      5.23 o
   8  14  10     1172.40     1229.59     21.23 o
   1  15  10       63.41       51.76      5.50 o
   2  15  10      146.72      157.02      6.69 o
   3  15  10      156.75      142.38      6.78 o
   4  15  10      360.68      345.93      9.41 o
   5  15  10      601.02      578.31     12.88 o
   6  15  10       15.60       18.75      6.23 o
   0  16  10      554.35      565.92     16.97 o
   1  16  10        1.53        0.94      5.27 o
   2  16  10      564.55      545.94     13.81 o
   3  16  10       38.79       45.11      6.86 o
   4  16  10      131.12      143.25     16.25 o
   1   1  11      277.78      379.83      3.68 o
   2   1  11     1339.93     1112.70      8.04 o
   3   1  11      702.61      825.30      6.50 o
   4   1  11     2696.72     2666.00     18.86 o
   5   1  11       27.76       12.39      1.47 o
   6   1  11     5087.67     5075.83     44.91 o
   7   1  11       99.83       78.00      3.00 o
   8   1  11     1522.68     1536.76     17.27 o
   9   1  11     1746.97     1714.23     19.07 o
  10   1  11     4407.40     4334.04     45.32 o
  11   1  11        3.06        8.16      3.35 o
  12   1  11     1047.06     1020.88     15.43 o
  13   1  11       93.78       82.12      5.20 o
  14   1  11        3.65       -0.94      4.82 o
  15   1  11       49.93       48.31     19.76 o
   0   2  11    41984.15    40761.05    382.68 o
   1   2  11     3030.89     2901.94     19.64 o
   2   2  11     2127.53     1953.13     13.25 o
   3   2  11     4343.98     4391.02     29.73 o
   4   2  11     6005.69     5779.19     42.28 o
   5   2  11      138.38      115.17      2.62 o
   6   2  11     4142.58     4097.66     38.10 o
   7   2  11        0.17        3.12      2.76 o
   8   2  11      150.28      135.55      3.58 o
   9   2  11      949.09      910.35     11.22 o
  10   2  11        5.96        0.81      2.91 o
  11   2  11        1.57       -6.79      3.39 o
  12   2  11     4201.64     4101.55     52.37 o
  13   2  11      109.54      124.89      5.73 o
  14   2  11        4.07        1.74      4.83 o
   1   3  11      410.51      417.16      3.88 o
   2   3  11    15172.67    14872.71     97.31 o
   3   3  11        0.71        2.47      1.52 o
   4   3  11      194.88      212.46      3.15 o
   5   3  11     7710.13     7716.99     61.13 o
   6   3  11    12524.35    12141.37    106.80 o
   7   3  11      113.79      111.25      3.23 o
   8   3  11      646.65      606.90      7.69 o
   9   3  11     2058.82     1959.89     20.71 o
  10   3  11      620.16      578.16      8.42 o
  11   3  11     2249.85     2226.91     26.61 o
  12   3  11     2992.20     2939.20     38.34 o
  13   3  11       18.32       16.55      4.68 o
  14   3  11     1336.27     1321.36     19.68 o
   0   4  11    23964.47    24466.47    215.05 o
   1   4  11     6349.22     6383.89     43.84 o
   2   4  11     7851.64     8150.39     56.63 o
   3   4  11     2746.71     2721.89     20.26 o
   4   4  11     4467.16     4130.47     31.86 o
   5   4  11      689.00      672.62      7.24 o
   6   4  11     2130.50     2002.56     18.88 o
   7   4  11      853.46      841.91      9.49 o
   8   4  11     1118.17     1096.28     12.04 o
   9   4  11       10.73        8.84      2.69 o
  10   4  11      131.21      111.27      3.84 o
  11   4  11      272.60      266.60      6.17 o
  12   4  11     2652.86     2454.27     33.23 o
  13   4  11       96.66       91.24      5.90 o
  14   4  11       22.00       16.37      4.92 o
   1   5  11     5664.89     5708.09     41.77 o
   2   5  11     4446.76     4481.66     34.45 o
   3   5  11      599.28      610.71      5.95 o
   4   5  11      292.28      257.08      4.25 o
   5   5  11     3847.20     3684.90     31.43 o
   6   5  11     5061.43     4935.72     44.29 o
   7   5  11      342.17      332.60      5.59 o
   8   5  11      873.39      784.12      9.81 o
   9   5  11     1950.18     1917.38     20.37 o
  10   5  11      433.61      422.40      7.23 o
  11   5  11      135.48      113.95      4.80 o
  12   5  11      255.56      244.27      7.00 o
  13   5  11        3.44        7.59      4.51 o
  14   5  11       48.23       54.32      5.42 o
   0   6  11     5674.17     5420.18     58.97 o
   1   6  11      593.76      621.28      6.61 o
   2   6  11       34.06       41.88      2.22 o
   3   6  11      100.80       92.99      2.95 o
   4   6  11      103.27      104.90      2.74 o
   5   6  11      276.27      264.31      4.69 o
   6   6  11      124.87      103.52      3.26 o
   7   6  11       47.65       33.21      2.97 o
   8   6  11      445.81      467.15      7.12 o
   9   6  11      131.27      156.37      4.69 o
  10   6  11       74.15       84.65      4.16 o
  11   6  11        9.26        5.52      3.66 o
  12   6  11       46.16       41.51      4.66 o
  13   6  11       27.46       19.93      4.65 o
   1   7  11       35.17       50.76      2.53 o
   2   7  11     4651.19     4612.67     39.19 o
   3   7  11      141.22      119.89      3.12 o
   4   7  11      114.82      120.85      3.10 o
   5   7  11       38.79       31.98      2.73 o
   6   7  11      173.46      174.91      4.46 o
   7   7  11      919.82      939.34     12.28 o
   8   7  11     1014.03     1071.40     13.73 o
   9   7  11       12.26       16.04      3.46 o
  10   7  11      877.68      896.69     14.03 o
  11   7  11      151.02      144.79      5.81 o
  12   7  11        8.42        1.41      4.30 o
  13   7  11      187.24      221.25      8.35 o
   0   8  11    15877.41    15509.99    193.82 o
   1   8  11        7.47        7.60      2.53 o
   2   8  11      719.71      760.50      8.83 o
   3   8  11      284.86      274.28      5.08 o
   4   8  11     2271.09     2231.92     21.69 o
   5   8  11        2.50        3.83      2.67 o
   6   8  11      362.02      339.99      6.17 o
   7   8  11        6.57        1.29      3.33 o
   8   8  11     3965.15     4065.83     46.12 o
   9   8  11       29.10       33.75      4.17 o
  10   8  11      162.96      171.25      5.89 o
  11   8  11      414.31      405.20     12.77 o
  12   8  11     1351.40     1385.39     35.65 o
  13   8  11      470.66      549.51     12.67 o
   1   9  11      274.14      267.86      5.24 o
   2   9  11     1586.60     1510.27     16.54 o
   3   9  11     1920.33     1893.30     18.63 o
   4   9  11      230.65      223.36      4.73 o
   5   9  11       38.55       39.53      3.42 o
   6   9  11    13213.00    12910.71    141.97 o
   7   9  11     4991.96     5053.81     63.75 o
   8   9  11      702.81      739.07     13.28 o
   9   9  11      757.36      721.88     12.92 o
  10   9  11     2143.47     2305.67     35.13 o
  11   9  11     1153.79     1145.19     26.64 o
  12   9  11      401.92      436.18     13.53 o
   0  10  11     6063.29     5806.99     78.39 o
   1  10  11     3576.47     3524.70     35.86 o
   2  10  11     6212.15     6064.99     58.44 o
   3  10  11       56.15       53.57      2.99 o
   4  10  11     4188.01     4079.67     39.44 o
   5  10  11       51.46       40.86      3.43 o
   6  10  11     2261.72     2310.57     27.44 o
   7  10  11      184.64      237.15      7.39 o
   8  10  11     1099.69     1142.32     18.18 o
   9  10  11      144.19      143.81      5.88 o
  10  10  11      348.75      350.77     10.94 o
  11  10  11      890.60      975.22     20.30 o
   1  11  11      204.37      198.28      4.75 o
   2  11  11     2193.64     2093.61     22.36 o
   3  11  11      412.66      426.84      6.85 o
   4  11  11       53.90       47.79      3.43 o
   5  11  11     1592.82     1525.31     17.63 o
   6  11  11      945.00      923.25     13.65 o
   7  11  11      646.51      670.14     12.59 o
   8  11  11      319.26      330.04     10.08 o
   9  11  11      309.81      293.33      7.99 o
  10  11  11      288.38      280.07     14.83 o
  11  11  11       74.00       68.07     10.98 o
   0  12  11      182.73      191.95      8.07 o
   1  12  11      564.35      510.29      8.53 o
   2  12  11       52.40       61.16      4.12 o
   3  12  11      201.17      195.74      5.50 o
   4  12  11        1.33       -0.59      4.25 o
   5  12  11      177.15      170.00      5.49 o
   6  12  11     1431.32     1454.88     20.72 o
   7  12  11      276.78      268.62      7.49 o
   8  12  11       12.57       12.92      4.42 o
   9  12  11      368.40      352.46      8.22 o
  10  12  11       97.67      107.14      6.41 o
   1  13  11      418.03      389.46      9.15 o
   2  13  11     1453.10     1425.48     18.51 o
   3  13  11     1508.42     1409.28     19.06 o
   4  13  11       39.57       28.00      5.18 o
   5  13  11       62.64       52.16      4.86 o
   6  13  11      709.82      672.87     12.88 o
   7  13  11        0.61       -2.12      4.94 o
   8  13  11      329.62      358.57      9.43 o
   9  13  11       82.06       85.64     13.18 o
   0  14  11     3065.46     2931.70     54.79 o
   1  14  11       49.35       47.94      5.27 o
   2  14  11       61.22       53.47      5.36 o
   3  14  11      186.84      200.37      6.52 o
   4  14  11     1623.69     1641.81     25.19 o
   5  14  11        8.21        7.04      5.55 o
   6  14  11      138.82      120.37      8.52 o
   7  14  11       28.75       25.86      5.30 o
   1  15  11       31.31       33.61      5.44 o
   2  15  11     2404.15     2326.11     33.70 o
   3  15  11      332.36      319.30      9.36 o
   4  15  11      121.10      117.22      9.40 o
   5  15  11     1433.60     1456.12     25.90 o
   0  16  11     1193.00     1153.52     34.67 o
   1  16  11      496.51      494.80     11.06 o
   2  16  11      135.00      131.63      7.10 o
   3  16  11        5.17        2.20     19.76 o
   0   0  12       17.47       66.58      4.70 o
   1   0  12     2673.02     2964.11     26.95 o
   2   0  12    15683.60    16723.19    152.05 o
   3   0  12    12971.50    13129.13    119.59 o
   4   0  12      116.54      127.28      3.65 o
   5   0  12     9213.54     9057.22    106.84 o
   6   0  12     3145.22     3199.51     41.06 o
   7   0  12    17858.23    17314.58    213.94 o
   8   0  12     1696.82     1692.13     26.65 o
   9   0  12     4721.40     4721.31     69.63 o
  10   0  12      113.74      116.44      5.87 o
  11   0  12      172.77      161.87      8.37 o
  12   0  12      759.41      658.90     16.97 o
  13   0  12     3487.43     3407.59     70.05 o
  14   0  12      724.76      698.75     18.08 o
   1   1  12    20271.58    19737.57    130.83 o
   2   1  12       12.21       21.86      1.51 o
   3   1  12    23976.67    23865.05    155.18 o
   4   1  12      304.16      284.99      3.73 o
   5   1  12      241.89      236.84      3.90 o
   6   1  12       59.29       42.68      2.60 o
   7   1  12      118.61      113.53      3.16 o
   8   1  12      701.15      669.18      8.62 o
   9   1  12      719.22      694.72      9.45 o
  10   1  12      106.73      108.52      4.00 o
  11   1  12     1121.50     1101.01     16.46 o
  12   1  12      469.29      464.40      9.60 o
  13   1  12     1443.51     1457.23     21.09 o
  14   1  12        2.98       11.40      4.88 o
   0   2  12       52.33       48.78      2.81 o
   1   2  12     1232.29     1254.52      9.33 o
   2   2  12      841.26      866.24      6.67 o
   3   2  12     1653.06     1450.76     11.04 o
   4   2  12      265.60      268.73      3.90 o
   5   2  12      502.73      530.46      6.12 o
   6   2  12      336.03      320.12      5.09 o
   7   2  12     4214.19     4231.71     40.74 o
   8   2  12      105.44       94.78      3.27 o
   9   2  12     3443.81     3401.22     36.09 o
  10   2  12      755.57      758.21     10.11 o
  11   2  12      313.48      289.77      7.22 o
  12   2  12       37.75       34.04      4.61 o
  13   2  12      209.71      194.20      6.69 o
  14   2  12        2.95        1.13      5.03 o
   1   3  12      332.46      436.54      4.06 o
   2   3  12      366.10      363.37      4.03 o
   3   3  12     3644.68     3988.93     28.83 o
   4   3  12       15.86       23.55      2.07 o
   5   3  12      522.01      574.23      6.26 o
   6   3  12      723.74      700.80      8.33 o
   7   3  12      258.52      243.90      4.91 o
   8   3  12     1000.72      951.65     10.88 o
   9   3  12      703.79      687.95      8.70 o
  10   3  12       52.58       47.67      3.37 o
  11   3  12      201.37      179.44      6.11 o
  12   3  12       22.06       26.59      4.68 o
  13   3  12      713.99      707.01     12.37 o
  14   3  12       55.28       53.53      5.81 o
   0   4  12     2091.19     2138.77     21.99 o
   1   4  12      670.72      621.79      5.77 o
   2   4  12      912.80      915.63      7.92 o
   3   4  12     6323.04     6095.17     46.23 o
   4   4  12       32.44       29.97      2.17 o
   5   4  12     1489.21     1407.62     13.09 o
   6   4  12     1226.52     1195.83     12.57 o
   7   4  12       26.74       20.58      2.74 o
   8   4  12      640.72      628.65      8.21 o
   9   4  12      507.33      474.16      6.97 o
  10   4  12      781.14      784.59     11.10 o
  11   4  12      152.04      128.35      4.61 o
  12   4  12      209.22      217.75      6.79 o
  13   4  12       22.07       16.46      4.77 o
  14   4  12      107.53       91.68      5.82 o
   1   5  12     6171.52     6093.97     47.45 o
   2   5  12       52.55       67.93      2.45 o
   3   5  12    12170.50    12118.75     93.38 o
   4   5  12      460.94      393.38      5.24 o
   5   5  12      111.53      111.26      3.15 o
   6   5  12     1534.63     1409.08     13.95 o
   7   5  12       96.03      105.23      3.35 o
   8   5  12      229.73      248.33      5.01 o
   9   5  12     1046.97     1031.25     11.81 o
  10   5  12       38.70       33.29      3.50 o
  11   5  12      829.57      811.96     11.75 o
  12   5  12        4.37        8.62      4.54 o
  13   5  12     1502.96     1433.88     22.54 o
   0   6  12     1144.08     1203.11     16.09 o
   1   6  12      230.22      246.38      4.31 o
   2   6  12      981.33      943.15      9.00 o
   3   6  12     5458.23     5267.92     42.24 o
   4   6  12      201.40      225.03      4.38 o
   5   6  12     3573.23     3552.25     33.41 o
   6   6  12      655.87      652.99      8.86 o
   7   6  12     6184.88     6276.72     62.23 o
   8   6  12       52.89       55.12      3.70 o
   9   6  12    11122.32    11186.03    113.08 o
  10   6  12       60.22       61.93      4.12 o
  11   6  12      789.46      755.22     13.20 o
  12   6  12       18.54       32.54      4.74 o
  13   6  12     1452.64     1446.78     27.07 o
   1   7  12     9028.56     8946.62     78.94 o
   2   7  12        1.65        0.05      2.45 o
   3   7  12     6832.85     6645.40     59.21 o
   4   7  12     3004.82     3099.06     28.53 o
   5   7  12        7.74        2.68      2.63 o
   6   7  12       38.50       41.16      3.20 o
   7   7  12     2072.55     2160.55     23.81 o
   8   7  12      127.74      128.68      4.61 o
   9   7  12      259.90      318.35      7.30 o
  10   7  12      336.38      286.59      8.26 o
  11   7  12      594.81      647.28     13.02 o
  12   7  12     1032.86     1069.90     18.97 o
  13   7  12     3505.53     3680.27     54.74 o
   0   8  12     1898.77     1906.97     25.90 o
   1   8  12       62.15       67.53      3.11 o
   2   8  12     3459.87     3377.29     31.83 o
   3   8  12       99.03      117.91      3.53 o
   4   8  12        0.43        4.23      3.00 o
   5   8  12      614.24      585.90      8.59 o
   6   8  12     1877.92     1900.09     22.07 o
   7   8  12     4849.77     4895.29     55.34 o
   8   8  12      812.69      736.98     11.81 o
   9   8  12     2409.96     2433.33     30.42 o
  10   8  12      425.62      446.83     12.93 o
  11   8  12      209.26      229.37      7.97 o
  12   8  12       12.82       13.21      5.05 o
   1   9  12     1045.74     1090.77     11.77 o
   2   9  12        4.01        3.17      2.93 o
   3   9  12      945.47      919.08     10.49 o
   4   9  12      208.02      199.15      4.87 o
   5   9  12      822.49      802.49     10.68 o
   6   9  12      134.85      117.45      5.22 o
   7   9  12        3.86        3.66      4.45 o
   8   9  12      171.79      153.06      5.98 o
   9   9  12      201.75      188.84      6.57 o
  10   9  12       54.86       76.62      5.55 o
  11   9  12      387.59      402.18     10.85 o
  12   9  12       11.63       10.76      5.44 o
   0  10  12     1642.83     1601.74     23.61 o
   1  10  12     1295.44     1224.59     13.69 o
   2  10  12      166.99      138.93      4.09 o
   3  10  12       11.26        5.79      2.98 o
   4  10  12       39.70       38.51      3.53 o
   5  10  12     1607.24     1508.18     17.56 o
   6  10  12       95.15       72.22      4.33 o
   7  10  12      261.07      235.48      7.21 o
   8  10  12      127.50      134.36      5.81 o
   9  10  12      219.55      230.71      7.32 o
  10  10  12      111.18      107.07      6.16 o
  11  10  12      105.02      119.47      6.38 o
   1  11  12      876.11      859.17     10.88 o
   2  11  12      454.00      422.62      7.14 o
   3  11  12      713.11      717.66      9.61 o
   4  11  12      820.87      736.04     10.64 o
   5  11  12      900.52      879.15     12.09 o
   6  11  12      797.24      811.64     13.33 o
   7  11  12     1931.66     1814.01     26.73 o
   8  11  12       73.59       82.88      5.78 o
   9  11  12      952.67      963.98     16.48 o
  10  11  12        7.03        7.83      8.67 o
   0  12  12     8112.98     7767.66    123.36 o
   1  12  12     3589.79     3439.86     40.01 o
   2  12  12        0.11        0.08      3.90 o
   3  12  12     2136.36     2081.66     26.59 o
   4  12  12      179.30      161.96      6.41 o
   5  12  12     1534.74     1552.61     19.64 o
   6  12  12      243.07      195.63      6.74 o
   7  12  12      629.90      655.92     12.20 o
   8  12  12      639.76      652.16     11.90 o
   9  12  12     2882.32     3102.02     43.53 o
   1  13  12     1868.92     1869.24     26.03 o
   2  13  12        0.38       -3.73      4.56 o
   3  13  12     4628.09     4536.47     57.17 o
   4  13  12      332.68      301.45      8.81 o
   5  13  12     1116.53     1151.47     19.93 o
   6  13  12      121.83      116.63      6.37 o
   7  13  12       89.25      110.40      6.46 o
   8  13  12        5.81       26.58      5.55 o
   0  14  12        5.28       -7.26      7.26 o
   1  14  12        8.02        4.03      5.13 o
   2  14  12      120.91      132.81      6.80 o
   3  14  12     1565.03     1554.19     23.95 o
   4  14  12        3.55        3.85      5.18 o
   5  14  12      403.65      402.79     10.97 o
   6  14  12      477.07      459.47     14.77 o
   7  14  12     1906.48     1963.12     85.64 o
   1  15  12      697.46      699.74     13.29 o
   2  15  12       58.73       61.56      7.18 o
   3  15  12       24.73       22.50      6.31 o
   4  15  12       88.52       94.17      6.41 o
   0  16  12      813.56      838.83     46.11 o
   1  16  12      294.37      277.66     19.36 o
   1   1  13      149.23      184.43      4.09 o
   2   1  13     4240.55     4004.64     27.88 o
   3   1  13     1349.23     1420.87     10.91 o
   4   1  13     6975.91     6874.93     53.21 o
   5   1  13      621.99      651.31      8.16 o
   6   1  13     1121.77     1129.52     11.95 o
   7   1  13      653.37      605.22      7.54 o
   8   1  13      164.16      149.83      3.99 o
   9   1  13      136.95      121.78      4.19 o
  10   1  13     1693.41     1601.39     18.29 o
  11   1  13        0.45        8.67      4.40 o
  12   1  13      132.30      121.22      5.88 o
  13   1  13      166.88      153.33      6.30 o
  14   1  13      458.69      455.57     10.32 o
   0   2  13      362.64      570.00      7.39 o
   1   2  13     2293.88     2229.14     15.92 o
   2   2  13     2396.84     2470.41     17.27 o
   3   2  13     1558.60     1519.57     12.10 o
   4   2  13    12153.22    12225.43     98.45 o
   5   2  13       25.15       15.66      2.35 o
   6   2  13       79.05       74.65      3.01 o
   7   2  13      218.65      231.31      4.78 o
   8   2  13    10912.09    10608.74     99.96 o
   9   2  13     1051.83     1028.25     12.64 o
  10   2  13     1304.23     1242.37     16.33 o
  11   2  13      101.55      102.27      5.25 o
  12   2  13     2037.82     2012.04     27.60 o
  13   2  13       96.26       93.52      5.73 o
  14   2  13      757.81      807.17     14.10 o
   1   3  13     3902.28     3868.49     27.47 o
   2   3  13    14229.52    13892.79     96.16 o
   3   3  13    11598.62    11719.23     90.46 o
   4   3  13     5961.70     6008.68     49.14 o
   5   3  13     1144.63     1166.56     11.02 o
   6   3  13     5048.64     4783.75     44.33 o
   7   3  13      683.63      662.67      8.50 o
   8   3  13      487.13      471.32      7.02 o
   9   3  13      281.60      260.42      5.34 o
  10   3  13     7043.52     6671.21     75.13 o
  11   3  13      159.46      153.56      5.88 o
  12   3  13      120.75      127.43      5.73 o
  13   3  13      275.49      251.65      7.47 o
  14   3  13     1102.31     1086.68     18.42 o
   0   4  13     8403.56     8684.87     88.45 o
   1   4  13     2100.36     2182.43     17.47 o
   2   4  13     3677.83     3802.35     30.76 o
   3   4  13      801.22      754.71      7.69 o
   4   4  13     7184.88     7028.21     56.00 o
   5   4  13      483.14      421.82      5.61 o
   6   4  13      511.55      512.33      7.00 o
   7   4  13     4321.14     4149.24     40.26 o
   8   4  13     5905.08     5667.25     54.42 o
   9   4  13      474.09      461.26      7.12 o
  10   4  13     2763.34     2777.10     31.36 o
  11   4  13      174.63      156.57      5.93 o
  12   4  13      962.32      997.72     15.58 o
  13   4  13       25.79       21.81      4.92 o
   1   5  13      642.38      639.10      6.92 o
   2   5  13     4994.00     4921.09     40.40 o
   3   5  13     3060.14     3059.48     26.06 o
   4   5  13      272.57      268.73      4.99 o
   5   5  13       33.48       15.92      2.62 o
   6   5  13     3200.55     3113.91     31.85 o
   7   5  13      198.05      189.96      4.37 o
   8   5  13      150.36      123.64      3.86 o
   9   5  13      313.29      321.05      6.33 o
  10   5  13        6.22        6.87      3.61 o
  11   5  13     1535.31     1528.04     21.53 o
  12   5  13      107.40      107.96      5.82 o
  13   5  13      134.84      124.93      6.41 o
   0   6  13      576.76      579.57     12.05 o
   1   6  13      107.41       77.44      2.97 o
   2   6  13      574.53      567.86      6.60 o
   3   6  13      147.13      138.91      3.17 o
   4   6  13      215.82      191.61      4.28 o
   5   6  13     2525.35     2473.13     24.03 o
   6   6  13     3637.01     3566.55     37.53 o
   7   6  13      458.99      454.80      7.48 o
   8   6  13      833.00      851.76     11.22 o
   9   6  13        7.60        9.77      4.32 o
  10   6  13      439.78      370.16     14.23 o
  11   6  13      813.06      785.35     14.89 o
  12   6  13       58.08       55.93      5.65 o
  13   6  13       83.47       90.60      6.07 o
   1   7  13      864.35      812.04      9.29 o
   2   7  13      240.27      269.46      4.83 o
   3   7  13     1339.19     1277.98     12.99 o
   4   7  13        0.73        3.50      2.91 o
   5   7  13     3170.78     3152.65     30.89 o
   6   7  13     3655.36     3492.94     36.96 o
   7   7  13       30.77       27.32      3.72 o
   8   7  13       57.74       19.69      3.63 o
   9   7  13      143.50      173.79      5.22 o
  10   7  13     1659.02     1682.58     24.88 o
  11   7  13       12.62       23.03      4.95 o
  12   7  13      525.32      523.77     11.89 o
   0   8  13     4936.14     4700.66     63.91 o
   1   8  13      979.32      969.43     10.77 o
   2   8  13       61.13       52.61      2.89 o
   3   8  13      869.68      820.48      9.84 o
   4   8  13     6878.49     6694.41     68.86 o
   5   8  13       65.63       50.19      3.51 o
   6   8  13        0.45        1.87      3.73 o
   7   8  13        9.19       16.95      4.23 o
   8   8  13     3510.76     3750.04     45.17 o
   9   8  13     1066.69     1059.85     15.42 o
  10   8  13      687.01      756.12     13.57 o
  11   8  13      235.51      212.93      8.02 o
  12   8  13      510.06      540.43     20.49 o
   1   9  13      859.52      865.99     10.09 o
   2   9  13    10590.55    10212.05    100.25 o
   3   9  13      603.30      602.91      8.15 o
   4   9  13       11.73        7.34      3.38 o
   5   9  13     1059.99      993.84     12.70 o
   6   9  13     2066.88     2025.15     27.51 o
   7   9  13      130.71      138.97      7.05 o
   8   9  13      955.55      980.02     15.14 o
   9   9  13        0.25       -1.81      5.48 o
  10   9  13     1751.23     1815.76     26.98 o
  11   9  13        8.80       10.33      5.55 o
   0  10  13     8469.04     8427.62    113.36 o
   1  10  13        0.24        3.63      3.04 o
   2  10  13      355.62      373.09      6.51 o
   3  10  13       35.98       33.80      3.26 o
   4  10  13     2539.96     2474.01     27.02 o
   5  10  13      433.49      396.71      7.92 o
   6  10  13      224.57      221.11      7.16 o
   7  10  13      450.09      418.67      9.21 o
   8  10  13     2736.23     2742.09     38.68 o
   9  10  13      664.40      647.67     12.92 o
  10  10  13     1622.64     1637.21     24.86 o
   1  11  13     2540.72     2399.03     26.34 o
   2  11  13      867.50      840.89     10.91 o
   3  11  13      105.04       98.33      4.54 o
   4  11  13      960.72      882.26     13.42 o
   5  11  13     1928.44     1953.02     25.12 o
   6  11  13     1871.90     1889.68     27.98 o
   7  11  13        0.04       -2.22      4.83 o
   8  11  13      203.91      202.09      6.87 o
   9  11  13       75.56       99.68      5.95 o
  10  11  13      486.98      537.94     11.94 o
   0  12  13      741.28      725.14     19.97 o
   1  12  13      545.47      521.37      9.24 o
   2  12  13       41.35       43.59      4.57 o
   3  12  13      111.21       84.63      5.77 o
   4  12  13       59.42       56.70      5.17 o
   5  12  13      227.24      216.42      6.79 o
   6  12  13        0.72       -9.16      4.58 o
   7  12  13      200.06      185.50      6.66 o
   8  12  13      291.23      322.75      9.25 o
   9  12  13      605.62      625.88     15.69 o
   1  13  13      229.39      218.50      7.29 o
   2  13  13     1171.85     1113.06     16.97 o
   3  13  13       22.40       19.69      5.18 o
   4  13  13        0.24        7.47      5.18 o
   5  13  13       30.97       25.20      5.77 o
   6  13  13      714.35      747.08     13.90 o
   7  13  13      143.94      141.04      6.74 o
   0  14  13     5314.44     5438.40     97.65 o
   1  14  13      172.06      173.90      6.92 o
   2  14  13      326.80      383.23     10.33 o
   3  14  13      243.23      223.62      7.71 o
   4  14  13     2191.04     2214.62     46.32 o
   5  14  13      212.92      229.31      8.53 o
   6  14  13      170.01      193.10      9.42 o
   1  15  13       41.70       27.54      6.03 o
   2  15  13     1792.50     1708.36     28.82 o
   3  15  13       93.89       84.18      7.15 o
   0   0  14    11214.32    10707.86    133.40 o
   1   0  14    21580.24    21076.91    191.66 o
   2   0  14     2422.08     2630.03     26.91 o
   3   0  14     6561.52     6340.59     62.31 o
   4   0  14     1215.01     1194.46     14.65 o
   5   0  14     1439.00     1468.22     20.46 o
   6   0  14     8085.15     8097.96    101.29 o
   7   0  14      517.61      496.34      9.65 o
   8   0  14     1189.00     1074.33     17.13 o
   9   0  14     1369.32     1305.08     22.01 o
  10   0  14      698.75      651.82     16.39 o
  11   0  14     3728.06     3643.68     66.72 o
  12   0  14        6.81        8.91      6.45 o
  13   0  14     2453.61     2570.81     49.02 o
   1   1  14     1030.42      868.89      7.39 o
   2   1  14      620.38      557.85      5.55 o
   3   1  14       12.02       15.49      2.23 o
   4   1  14        0.21        7.96      2.25 o
   5   1  14     9625.48     9576.41     87.22 o
   6   1  14     1481.37     1370.00     14.22 o
   7   1  14     4854.93     4807.13     44.72 o
   8   1  14      579.62      554.45      7.83 o
   9   1  14     2561.24     2479.30     27.11 o
  10   1  14       14.96       28.92      4.17 o
  11   1  14     5662.51     5615.47     70.76 o
  12   1  14        5.99       10.56      4.97 o
  13   1  14        4.81        7.58      5.03 o
   0   2  14      410.82      497.33      7.11 o
   1   2  14     7060.81     7065.12     49.30 o
   2   2  14       32.48       29.47      2.03 o
   3   2  14        3.74       16.15      2.32 o
   4   2  14      436.91      376.62      5.25 o
   5   2  14     4337.89     4290.62     37.40 o
   6   2  14       94.75      104.98      3.41 o
   7   2  14      263.52      237.42      4.81 o
   8   2  14      565.71      513.47      7.48 o
   9   2  14       11.64        3.86      3.10 o
  10   2  14      665.35      597.50     10.37 o
  11   2  14      120.32      144.56      5.88 o
  12   2  14      506.03      547.93     12.34 o
  13   2  14      743.72      737.91     13.16 o
   1   3  14        0.65        2.92      2.01 o
   2   3  14      385.15      419.47      5.67 o
   3   3  14     1871.50     1728.41     15.32 o
   4   3  14        2.62       -2.82      2.26 o
   5   3  14      736.82      769.18      8.56 o
   6   3  14        6.31       11.07      2.64 o
   7   3  14      688.04      643.62      8.49 o
   8   3  14     2123.00     2029.60     20.93 o
   9   3  14       30.85       26.69      3.00 o
  10   3  14      332.34      343.26      7.99 o
  11   3  14        0.06       -3.97      4.40 o
  12   3  14       11.50       12.00      4.86 o
  13   3  14       10.13        5.46      5.03 o
   0   4  14     2245.79     2100.61     22.88 o
   1   4  14      733.82      724.33      7.12 o
   2   4  14     1972.45     2043.71     17.75 o
   3   4  14      436.01      412.66      6.12 o
   4   4  14        0.06       -3.49      2.37 o
   5   4  14     2138.61     2124.96     20.83 o
   6   4  14        1.45       -4.06      2.92 o
   7   4  14      742.25      707.93      9.04 o
   8   4  14       15.06        9.30      3.07 o
   9   4  14       13.65       12.66      3.35 o
  10   4  14       15.05       17.24      4.19 o
  11   4  14      115.70      112.65      5.87 o
  12   4  14      199.84      192.42      7.07 o
  13   4  14      714.47      664.14     13.31 o
   1   5  14     1773.44     1737.08     15.95 o
   2   5  14      225.91      194.66      3.69 o
   3   5  14       94.40      112.98      3.75 o
   4   5  14       92.15      100.93      3.28 o
   5   5  14     7153.47     6950.46     65.79 o
   6   5  14      187.19      217.25      6.23 o
   7   5  14     5730.01     5653.43     58.53 o
   8   5  14        4.72        1.92      3.43 o
   9   5  14     1057.69     1118.72     15.07 o
  10   5  14       21.25       22.66      4.41 o
  11   5  14     3455.12     3342.49     46.54 o
  12   5  14       29.89       26.71      5.35 o
  13   5  14       73.90       82.78      6.51 o
   0   6  14     4223.48     4171.87     57.24 o
   1   6  14    11678.91    11446.08    100.69 o
   2   6  14        2.13        8.14      2.53 o
   3   6  14      875.69      844.34      9.20 o
   4   6  14      984.34      930.15     10.33 o
   5   6  14     2528.89     2601.55     25.99 o
   6   6  14      356.95      364.93      6.89 o
   7   6  14      401.88      444.08      7.68 o
   8   6  14        0.23       -4.79      3.44 o
   9   6  14     1135.81     1144.44     16.01 o
  10   6  14       31.63       36.43      4.91 o
  11   6  14     1557.41     1545.55     25.43 o
  12   6  14      509.30      499.14     11.89 o
   1   7  14       15.32       25.88      3.10 o
   2   7  14     5179.62     4938.06     43.30 o
   3   7  14       20.21       14.96      2.89 o
   4   7  14     1886.35     1815.76     20.42 o
   5   7  14     8904.43     8695.89     88.72 o
   6   7  14       11.78       16.19      3.60 o
   7   7  14     8083.70     8112.77     90.22 o
   8   7  14       52.92       48.95      3.92 o
   9   7  14     1720.31     1770.27     24.44 o
  10   7  14       30.59       31.89      4.85 o
  11   7  14     2425.92     2431.38     40.36 o
  12   7  14      309.53      314.41     15.85 o
   0   8  14     3129.31     3050.56     42.74 o
   1   8  14     6362.27     6174.90     57.38 o
   2   8  14      432.31      435.00      6.42 o
   3   8  14        7.75        4.29      3.37 o
   4   8  14     1082.51      983.24     12.50 o
   5   8  14      982.20      971.14     12.82 o
   6   8  14      305.75      318.93      9.23 o
   7   8  14       31.16       52.40      4.82 o
   8   8  14      586.93      597.13     11.33 o
   9   8  14        9.99        9.92      4.99 o
  10   8  14      153.82      144.50      7.18 o
  11   8  14     1106.63     1213.80     23.26 o
   1   9  14      112.42      125.88      3.86 o
   2   9  14        6.07       11.58      3.21 o
   3   9  14        9.56       10.19      3.36 o
   4   9  14      263.99      197.70      5.17 o
   5   9  14      544.84      548.84      9.37 o
   6   9  14      130.35      113.86      5.35 o
   7   9  14       15.69       12.27      4.97 o
   8   9  14      567.08      558.91     11.64 o
   9   9  14       42.08       65.89      5.90 o
  10   9  14        5.27        4.78      5.11 o
  11   9  14       59.28       47.41      6.59 o
   0  10  14      497.29      437.81      9.35 o
   1  10  14      480.18      430.98      7.09 o
   2  10  14      384.09      388.89      6.93 o
   3  10  14      269.07      252.78      6.28 o
   4  10  14       47.79       41.84      4.41 o
   5  10  14       21.74       18.69      4.48 o
   6  10  14        9.20        7.96      4.92 o
   7  10  14      654.58      660.28     13.21 o
   8  10  14      305.40      287.21      8.81 o
   9  10  14     1167.08     1245.94     20.36 o
  10  10  14       96.06      117.89      6.32 o
   1  11  14      350.13      310.94      7.08 o
   2  11  14        5.78        5.92      3.98 o
   3  11  14     2843.37     2766.93     36.81 o
   4  11  14      346.84      319.32      7.71 o
   5  11  14     1945.37     1908.87     24.75 o
   6  11  14       27.86       32.75      5.62 o
   7  11  14     1707.77     1666.20     25.39 o
   8  11  14       24.08       14.69      5.41 o
   9  11  14      126.62      147.57      6.95 o
   0  12  14      165.08      157.00      9.09 o
   1  12  14     4218.69     4211.77     50.69 o
   2  12  14       73.15       73.22      4.92 o
   3  12  14      159.39      150.04      6.40 o
   4  12  14      118.61      101.39      5.76 o
   5  12  14     1745.00     1678.67     25.22 o
   6  12  14        7.59        5.99      5.03 o
   7  12  14      620.27      637.95     13.09 o
   8  12  14       32.14       28.91      6.04 o
   1  13  14     1203.84     1167.68     19.09 o
   2  13  14      492.57      495.51     10.61 o
   3  13  14       23.76       27.20      5.57 o
   4  13  14        1.77        0.76      5.63 o
   5  13  14     2157.62     2190.86     34.19 o
   6  13  14      104.75      102.06      6.18 o
   7  13  14     3328.38     3380.45     88.06 o
   0  14  14        3.96       -4.36      7.60 o
   1  14  14      688.62      673.17     13.43 o
   2  14  14     2088.02     2064.62     33.39 o
   3  14  14      772.44      785.45     15.46 o
   4  14  14      123.94      120.15      8.51 o
   5  14  14      475.28      461.19     16.15 o
   1  15  14      393.30      387.45     10.97 o
   2  15  14       65.14       82.13     14.69 o
   1   1  15       28.86       38.88      2.02 o
   2   1  15     2281.01     2299.97     16.49 o
   3   1  15     2471.25     2337.49     17.76 o
   4   1  15      120.39      167.72      3.75 o
   5   1  15      257.18      272.15      4.97 o
   6   1  15      381.05      377.86      6.17 o
   7   1  15       55.61       45.50      3.21 o
   8   1  15      644.34      613.28      8.47 o
   9   1  15       15.39       20.49      3.95 o
  10   1  15     1067.46      998.62     15.75 o
  11   1  15       96.01       99.56      5.69 o
  12   1  15     1395.44     1394.88     20.51 o
  13   1  15      120.28      126.32      6.30 o
   0   2  15    13514.52    13714.15    139.09 o
   1   2  15      446.57      510.37      5.85 o
   2   2  15      155.97      168.51      3.68 o
   3   2  15     1013.49     1111.46     10.63 o
   4   2  15     9446.22     9096.69     75.89 o
   5   2  15      176.52      184.00      4.44 o
   6   2  15     2987.06     2937.70     28.04 o
   7   2  15      116.25      117.97      3.93 o
   8   2  15      361.80      357.63      6.28 o
   9   2  15      280.13      256.39      6.41 o
  10   2  15        5.84        6.50      4.27 o
  11   2  15      178.16      169.24      6.36 o
  12   2  15     1259.45     1192.63     18.30 o
  13   2  15       90.38       96.21      6.95 o
   1   3  15     3167.41     3109.16     24.36 o
   2   3  15    11080.18    10964.85     96.56 o
   3   3  15        3.70       12.28      2.67 o
   4   3  15      254.99      255.37      4.79 o
   5   3  15     4050.90     3835.33     35.92 o
   6   3  15     2982.53     3017.96     27.88 o
   7   3  15     1015.01      986.89     11.63 o
   8   3  15       21.55       24.09      3.37 o
   9   3  15      136.10      128.21      4.90 o
  10   3  15     4463.13     4348.67     52.65 o
  11   3  15       31.36       33.35      5.07 o
  12   3  15     1048.63     1064.70     17.62 o
  13   3  15     1264.02     1249.03     20.34 o
   0   4  15     6484.34     6571.86     74.19 o
   1   4  15     6857.16     6740.43     53.53 o
   2   4  15     1518.73     1526.69     14.67 o
   3   4  15       11.35        1.42      2.62 o
   4   4  15     6656.41     6577.78     57.19 o
   5   4  15       21.91       23.25      3.07 o
   6   4  15     3273.46     3069.86     32.86 o
   7   4  15     2106.24     2086.60     23.31 o
   8   4  15     3658.65     3639.84     36.95 o
   9   4  15     1078.63     1109.84     15.09 o
  10   4  15      151.49      131.62      5.11 o
  11   4  15      159.39      151.40      6.57 o
  12   4  15     1147.38     1111.77     18.33 o
   1   5  15       67.55       72.96      3.02 o
   2   5  15        7.30        5.87      2.53 o
   3   5  15      931.79      955.91     10.40 o
   4   5  15      507.78      487.39      6.62 o
   5   5  15     3956.36     3844.63     40.57 o
   6   5  15     3731.04     3730.54     39.57 o
   7   5  15      457.81      476.98      8.18 o
   8   5  15      306.80      317.37      7.31 o
   9   5  15        1.08        0.55      4.62 o
  10   5  15      549.71      518.66     10.57 o
  11   5  15      136.06      116.57      6.55 o
  12   5  15       29.52       18.42      5.87 o
   0   6  15     2488.09     2455.57     34.92 o
   1   6  15       11.58       14.43      2.83 o
   2   6  15     4762.58     4636.30     44.80 o
   3   6  15      407.56      393.60      6.46 o
   4   6  15      183.34      155.82      4.14 o
   5   6  15       13.60       11.74      3.24 o
   6   6  15     1022.10      886.66     11.82 o
   7   6  15       88.93       62.25      3.90 o
   8   6  15       76.78       63.93      4.65 o
   9   6  15      171.89      138.65      6.17 o
  10   6  15      482.57      504.10     11.02 o
  11   6  15       14.56       13.17      5.38 o
  12   6  15       27.24       16.84      5.82 o
   1   7  15        9.06       12.29      2.97 o
   2   7  15     5200.15     4987.00     45.00 o
   3   7  15      909.54      797.18      9.91 o
   4   7  15      400.93      409.29      7.46 o
   5   7  15      348.80      363.94      7.21 o
   6   7  15       27.66       23.12      4.28 o
   7   7  15      230.12      188.42      5.61 o
   8   7  15       77.95      106.74      5.30 o
   9   7  15      238.20      216.51      9.30 o
  10   7  15      368.92      386.62     10.57 o
  11   7  15        2.16       -1.42      5.67 o
   0   8  15     1075.70     1061.02     17.49 o
   1   8  15      160.27      155.32      4.17 o
   2   8  15        0.10        3.70      2.91 o
   3   8  15     1145.58     1037.97     13.09 o
   4   8  15     3283.16     3329.47     35.46 o
   5   8  15      265.19      269.42      6.89 o
   6   8  15        1.23       -2.78      6.88 o
   7   8  15       78.73       81.69      5.83 o
   8   8  15     2593.08     2537.48     36.34 o
   9   8  15      336.16      304.70      9.06 o
  10   8  15      271.12      281.95     13.55 o
  11   8  15        8.38        2.59      6.44 o
   1   9  15      476.84      444.55      7.06 o
   2   9  15     4828.47     4723.03     49.22 o
   3   9  15     3266.57     3090.18     34.71 o
   4   9  15      126.70      107.41      4.96 o
   5   9  15      291.19      255.39      6.88 o
   6   9  15     5075.01     5038.57     68.22 o
   7   9  15      851.84      859.85     15.28 o
   8   9  15      309.84      348.36      9.25 o
   9   9  15       17.29       18.89      5.65 o
  10   9  15     1693.76     1846.75     30.22 o
   0  10  15     8156.59     8162.84    110.71 o
   1  10  15     1176.03     1135.94     13.55 o
   2  10  15     1244.61     1223.62     15.64 o
   3  10  15        0.84       -5.81      4.51 o
   4  10  15     1612.43     1598.09     20.42 o
   5  10  15       12.34       11.40      4.88 o
   6  10  15     1000.23      944.65     16.70 o
   7  10  15      768.37      713.31     13.97 o
   8  10  15     1642.75     1739.75     26.43 o
   9  10  15      270.21      267.38      9.12 o
   1  11  15       12.02       18.00      4.38 o
   2  11  15     2085.15     2163.58     29.72 o
   3  11  15      659.22      676.26     12.56 o
   4  11  15      290.40      281.04      7.74 o
   5  11  15       93.66      101.72      6.24 o
   6  11  15      495.68      497.74     11.38 o
   7  11  15      400.05      381.27     10.10 o
   8  11  15      321.37      325.41      9.34 o
   0  12  15        2.36        7.94      8.31 o
   1  12  15      141.52      141.85      6.31 o
   2  12  15        2.53       -1.70      5.11 o
   3  12  15        0.08        2.07      4.76 o
   4  12  15      165.81      147.93      6.74 o
   5  12  15       20.57       15.61      5.87 o
   6  12  15       58.83       62.57      5.69 o
   7  12  15      849.67      902.04     16.39 o
   1  13  15       64.60       60.22      6.03 o
   2  13  15      569.54      571.92     12.35 o
   3  13  15      156.51      148.73      7.02 o
   4  13  15      369.39      417.44     11.61 o
   5  13  15       96.88       79.49      7.25 o
   6  13  15      443.68      399.60     17.43 o
   0  14  15      153.40      130.74     14.73 o
   1  14  15        7.74       11.61      5.72 o
   2  14  15      113.86      101.39      7.37 o
   3  14  15      118.66       97.43      7.44 o
   0   0  16    11499.23    10568.46    166.90 o
   1   0  16      110.65       94.62      4.06 o
   2   0  16      371.20      369.26      6.61 o
   3   0  16     3313.97     3223.60     39.60 o
   4   0  16      271.83      244.49      6.29 o
   5   0  16     9408.70     8987.21    112.73 o
   6   0  16      809.92      733.94     12.57 o
   7   0  16     2402.25     2241.43     30.36 o
   8   0  16     2021.08     1968.29     28.92 o
   9   0  16     5887.90     5823.09     93.71 o
  10   0  16        2.95        5.18      6.66 o
  11   0  16      373.81      351.79     12.83 o
  12   0  16      508.42      543.05     15.85 o
  13   0  16      435.32      443.57     35.13 o
   1   1  16     6467.28     6179.26     44.83 o
   2   1  16     2812.89     2693.27     21.98 o
   3   1  16     7601.72     7776.96     59.98 o
   4   1  16      269.98      276.08      5.30 o
   5   1  16      463.24      442.78      6.61 o
   6   1  16     4134.38     3842.04     35.07 o
   7   1  16      943.43      934.88     10.82 o
   8   1  16       60.78       73.56      3.76 o
   9   1  16     1312.83     1267.46     16.59 o
  10   1  16       33.39       35.06      5.13 o
  11   1  16      928.22      928.84     15.22 o
  12   1  16        2.67        3.23      5.01 o
   0   2  16     1257.34     1336.29     17.11 o
   1   2  16      813.15      756.51      7.71 o
   2   2  16     1362.34     1303.13     12.57 o
   3   2  16     6875.79     6931.48     59.84 o
   4   2  16       45.79       49.38      3.24 o
   5   2  16       21.24       13.85      2.96 o
   6   2  16      488.91      490.46      7.27 o
   7   2  16      272.66      269.80      5.40 o
   8   2  16      607.14      540.21      8.17 o
   9   2  16     3820.62     3634.74     42.13 o
  10   2  16      152.75      113.97      6.41 o
  11   2  16       58.47       55.92      5.55 o
  12   2  16      139.60      150.95      6.54 o
   1   3  16      416.90      428.40      5.98 o
   2   3  16      113.09      107.12      3.61 o
   3   3  16        0.15       -1.02      2.64 o
   4   3  16      326.84      355.12      6.29 o
   5   3  16      325.60      309.33      5.94 o
   6   3  16      881.88      868.55     10.43 o
   7   3  16       30.47       35.77      3.50 o
   8   3  16        0.84       -1.67      3.32 o
   9   3  16      474.31      460.41      8.90 o
  10   3  16      182.89      167.64      6.65 o
  11   3  16      124.49      121.21      6.16 o
  12   3  16       32.05       39.08      5.56 o
   0   4  16      599.62      612.48     10.42 o
   1   4  16        4.20        1.49      2.67 o
   2   4  16       64.86       56.94      3.10 o
   3   4  16      841.13      790.76      9.26 o
   4   4  16       25.33       17.29      3.14 o
   5   4  16     3579.17     3502.60     35.67 o
   6   4  16      209.56      165.80      5.74 o
   7   4  16      338.19      366.35      7.14 o
   8   4  16       18.91       15.31      4.37 o
   9   4  16     1341.69     1308.74     20.23 o
  10   4  16      392.02      381.15      9.52 o
  11   4  16       44.59       32.67      6.10 o
  12   4  16      145.94      137.32      7.66 o
   1   5  16      370.75      416.84      6.72 o
   2   5  16       47.25       44.67      3.31 o
   3   5  16    13031.16    12784.23    115.74 o
   4   5  16      794.40      744.54      9.16 o
   5   5  16      115.21      108.70      4.33 o
   6   5  16     1275.69     1244.89     15.16 o
   7   5  16     1371.88     1445.11     17.26 o
   8   5  16      346.05      340.46      8.13 o
   9   5  16      594.55      547.47     10.97 o
  10   5  16     1375.50     1354.64     20.20 o
  11   5  16      780.38      802.03     15.01 o
  12   5  16        2.61       -4.59      6.19 o
   0   6  16     1467.15     1455.48     22.19 o
   1   6  16      378.45      362.49      6.20 o
   2   6  16       14.70       12.66      3.45 o
   3   6  16     3977.77     3856.79     37.92 o
   4   6  16     2871.60     2815.83     30.15 o
   5   6  16     3125.15     3151.94     35.19 o
   6   6  16      205.50      187.93      5.39 o
   7   6  16     5023.10     4752.61     56.88 o
   8   6  16      824.35      797.80     13.48 o
   9   6  16     4188.46     4132.50     56.79 o
  10   6  16      615.56      641.54     12.87 o
  11   6  16       86.12       65.20      6.32 o
   1   7  16     6818.20     6433.91     63.57 o
   2   7  16     1802.08     1671.63     17.82 o
   3   7  16     4588.38     4588.93     44.77 o
   4   7  16     1268.51     1297.69     15.79 o
   5   7  16       78.29       90.54      5.84 o
   6   7  16     2365.14     2355.29     34.00 o
   7   7  16      394.93      440.20     10.70 o
   8   7  16        2.97        1.77      4.92 o
   9   7  16        7.20        7.83      5.13 o
  10   7  16      190.17      206.83      7.70 o
  11   7  16       10.78        0.79      7.37 o
   0   8  16      480.88      429.45     10.09 o
   1   8  16     1298.92     1225.45     13.82 o
   2   8  16      509.38      473.90      7.78 o
   3   8  16      844.86      871.80     11.34 o
   4   8  16      150.06      140.15      5.16 o
   5   8  16      244.04      240.20     11.32 o
   6   8  16      145.87      133.29      6.60 o
   7   8  16     1248.94     1276.10     20.45 o
   8   8  16      568.83      545.03     12.27 o
   9   8  16     1164.11     1150.38     19.41 o
  10   8  16       24.83       25.20      6.20 o
   1   9  16        5.86       -1.78      3.35 o
   2   9  16       61.67       55.67      4.61 o
   3   9  16      964.85      932.03     13.41 o
   4   9  16        5.89       -2.57      4.37 o
   5   9  16       87.47       94.05      6.30 o
   6   9  16       89.47      110.14      6.65 o
   7   9  16        1.75        4.00      5.57 o
   8   9  16       88.42       91.64      6.57 o
   9   9  16       19.44       19.13      7.39 o
  10   9  16       93.43      105.40     19.76 o
   0  10  16       17.90       13.48      5.01 o
   1  10  16     1219.53     1208.99     14.88 o
   2  10  16      122.09      106.58      5.94 o
   3  10  16      242.79      247.23      7.99 o
   4  10  16       24.80       23.93      4.78 o
   5  10  16      196.42      193.02      7.39 o
   6  10  16      358.76      336.15      9.51 o
   7  10  16       44.16       39.59      5.94 o
   8  10  16       12.58       12.18      6.21 o
   9  10  16      131.38      119.18      7.17 o
   1  11  16     2885.35     2932.21     34.84 o
   2  11  16      127.76      120.71      6.10 o
   3  11  16     1610.06     1526.57     22.47 o
   4  11  16      297.44      325.80     10.06 o
   5  11  16      463.24      476.78     11.12 o
   6  11  16       44.64       46.57      6.43 o
   7  11  16     1129.88     1169.35     19.51 o
   8  11  16       47.54       47.56      6.31 o
   0  12  16       30.92       41.62      8.69 o
   1  12  16     1608.76     1530.87     22.07 o
   2  12  16      117.63      115.78      6.57 o
   3  12  16     1403.95     1363.92     20.67 o
   4  12  16      948.44      976.61     17.02 o
   5  12  16      615.24      588.57     13.68 o
   6  12  16        8.85       -4.63      6.16 o
   1  13  16      727.95      697.74     15.41 o
   2  13  16      300.35      293.40      9.01 o
   3  13  16     3399.92     3451.12     48.50 o
   4  13  16       39.80       29.28      7.04 o
   5  13  16        9.87        6.59     19.76 o
   0  14  16       10.45       17.03      8.93 o
   1  14  16      288.85      285.31     20.66 o
   2  14  16        3.79      -20.17     12.13 o
   1   1  17     1879.82     1849.02     16.54 o
   2   1  17     1577.42     1570.63     14.33 o
   3   1  17        4.02       10.40      3.03 o
   4   1  17      264.57      293.62      5.43 o
   5   1  17      420.74      357.17      6.28 o
   6   1  17      120.45      122.08      3.93 o
   7   1  17      846.46      759.48      9.42 o
   8   1  17        2.81       -3.58      3.34 o
   9   1  17       96.33       93.58      4.90 o
  10   1  17      952.87      917.27     15.29 o
  11   1  17      354.89      393.03      9.79 o
  12   1  17      148.78      123.02      6.54 o
   0   2  17     1235.83     1321.91     18.00 o
   1   2  17      749.21      835.61      9.67 o
   2   2  17      353.75      328.35      5.46 o
   3   2  17      887.25      877.96     10.36 o
   4   2  17     3288.40     3430.21     32.29 o
   5   2  17     1922.60     1876.35     19.39 o
   6   2  17      627.65      603.00      8.78 o
   7   2  17        5.75        3.80      3.62 o
   8   2  17     2759.35     2698.88     31.92 o
   9   2  17        6.06       10.68      4.20 o
  10   2  17      244.90      251.99      9.06 o
  11   2  17      877.05      856.55     15.52 o
  12   2  17     1027.70     1047.85     17.97 o
   1   3  17     1408.95     1312.47     12.97 o
   2   3  17     4431.04     4439.03     40.34 o
   3   3  17       68.42       70.86      3.40 o
   4   3  17      572.18      509.35      8.13 o
   5   3  17     2508.21     2482.36     25.10 o
   6   3  17     5869.63     5990.27     59.54 o
   7   3  17     1827.55     1783.04     21.08 o
   8   3  17       53.84       45.05      5.39 o
   9   3  17     1090.31     1095.18     17.13 o
  10   3  17     2986.67     3209.67     45.19 o
  11   3  17     1501.42     1497.68     25.27 o
  12   3  17      183.82      154.51      7.85 o
   0   4  17     1970.70     1955.79     28.70 o
   1   4  17      294.56      308.94      6.60 o
   2   4  17      133.84      136.74      3.92 o
   3   4  17       40.83       37.37      3.18 o
   4   4  17     1379.95     1489.97     16.73 o
   5   4  17      290.39      325.40      6.53 o
   6   4  17       18.12       17.63      3.59 o
   7   4  17       32.30       28.43      4.20 o
   8   4  17     4774.49     4749.68     60.49 o
   9   4  17      160.08      160.34      6.07 o
  10   4  17      124.47      100.27      6.00 o
  11   4  17      113.45       96.61      6.73 o
   1   5  17     1665.92     1613.54     17.83 o
   2   5  17      420.09      442.51      7.59 o
   3   5  17     1874.26     1858.74     19.52 o
   4   5  17      340.74      310.39      6.18 o
   5   5  17      681.72      729.32     10.94 o
   6   5  17      824.95      821.02     12.04 o
   7   5  17      959.57      917.40     13.58 o
   8   5  17      489.05      430.78      9.74 o
   9   5  17       40.97       40.13      5.31 o
  10   5  17      901.38      905.75     15.38 o
  11   5  17     1590.45     1598.40     24.93 o
   0   6  17     1657.69     1618.02     26.00 o
   1   6  17      391.30      401.70      7.37 o
   2   6  17      111.82      117.49      4.28 o
   3   6  17      246.75      238.33      5.31 o
   4   6  17      114.31       98.96      4.19 o
   5   6  17       36.54       23.29      4.83 o
   6   6  17      431.70      408.58      8.95 o
   7   6  17      491.25      495.06     10.02 o
   8   6  17      156.00      155.88      6.80 o
   9   6  17      399.01      388.33     10.80 o
  10   6  17       48.86       50.00      5.99 o
  11   6  17       30.92       53.51      6.81 o
   1   7  17        1.28       -1.58      3.54 o
   2   7  17       72.70       70.55      3.92 o
   3   7  17       77.85       84.90      4.01 o
   4   7  17      846.12      777.12     12.05 o
   5   7  17     1152.38     1123.67     18.66 o
   6   7  17     1105.26     1112.11     18.48 o
   7   7  17       18.38       16.77      5.36 o
   8   7  17       24.98       15.50      5.46 o
   9   7  17      122.15      118.16     10.31 o
  10   7  17      320.00      293.69     11.36 o
   0   8  17     5780.88     5637.71     81.96 o
   1   8  17     1201.93     1116.63     14.84 o
   2   8  17      128.82      104.25      4.48 o
   3   8  17     1098.06     1162.55     14.73 o
   4   8  17     1375.59     1372.68     18.95 o
   5   8  17      392.92      379.23     10.28 o
   6   8  17      109.51      103.91      6.44 o
   7   8  17      153.45      137.86      9.76 o
   8   8  17      673.10      666.69     13.97 o
   9   8  17      100.08      124.07      6.87 o
  10   8  17      297.26      304.09     17.41 o
   1   9  17      441.87      460.98      9.16 o
   2   9  17     2203.59     2236.56     29.07 o
   3   9  17        4.43       -3.94      4.44 o
   4   9  17        0.38       -8.87      4.44 o
   5   9  17     1783.58     1686.03     25.48 o
   6   9  17     3211.09     3209.61     45.07 o
   7   9  17       40.95       37.13      6.17 o
   8   9  17      131.55      136.69      7.07 o
   9   9  17       85.02      106.20      6.90 o
   0  10  17     3430.06     3422.52     51.87 o
   1  10  17     1611.68     1602.19     20.86 o
   2  10  17        3.31        1.71      5.41 o
   3  10  17       30.45       29.37      5.57 o
   4  10  17     2152.95     2130.92     30.68 o
   5  10  17        6.22        9.04      5.44 o
   6  10  17      269.95      302.62      9.25 o
   7  10  17       66.09       69.89      6.51 o
   8  10  17     1535.03     1662.73     33.86 o
   1  11  17      332.13      328.45      9.65 o
   2  11  17      561.31      541.90     11.48 o
   3  11  17      364.04      389.63     10.03 o
   4  11  17      191.72      185.28      7.93 o
   5  11  17     2090.58     2116.24     31.28 o
   6  11  17      490.04      530.03     12.32 o
   7  11  17      311.45      311.35      9.45 o
   0  12  17        0.43       -2.40     11.95 o
   1  12  17      400.31      435.88     11.63 o
   2  12  17      738.02      704.87     14.47 o
   3  12  17      221.67      222.17      7.73 o
   4  12  17       32.47       44.87      6.14 o
   5  12  17        0.50       -3.37      5.87 o
   1  13  17      326.15      290.08     10.74 o
   2  13  17      148.13      117.26      6.87 o
   3  13  17      268.27      279.80     11.11 o
   0   0  18     8017.96     7823.18    124.68 o
   1   0  18     2416.64     2616.84     32.56 o
   2   0  18      218.24      261.36      8.21 o
   3   0  18     5645.65     5357.34     72.75 o
   4   0  18     5340.92     5312.92     78.99 o
   5   0  18      453.81      424.59     13.36 o
   6   0  18      159.85      129.82      6.23 o
   7   0  18      113.41      117.19      6.44 o
   8   0  18      208.22      183.43      7.43 o
   9   0  18      635.50      625.86     24.41 o
  10   0  18       13.69       18.04      7.45 o
  11   0  18      609.78      606.33     17.33 o
   1   1  18     3650.05     3657.29     31.72 o
   2   1  18     4647.33     4560.23     42.76 o
   3   1  18      846.35      765.78      9.90 o
   4   1  18       11.73       -1.06      3.44 o
   5   1  18     2487.97     2436.89     25.79 o
   6   1  18      174.95      167.59      4.64 o
   7   1  18     1961.78     1923.31     21.66 o
   8   1  18      415.85      362.09      7.41 o
   9   1  18      323.74      319.74      8.42 o
  10   1  18      398.41      383.70     10.18 o
  11   1  18     2825.10     2760.02     39.14 o
   0   2  18     1146.83     1021.68     17.01 o
   1   2  18     1554.99     1529.26     14.88 o
   2   2  18     2461.21     2355.12     22.15 o
   3   2  18      272.19      298.29      6.93 o
   4   2  18       12.64       19.63      3.29 o
   5   2  18      733.50      691.30      9.54 o
   6   2  18      290.08      301.72      7.47 o
   7   2  18        3.67        3.74      3.93 o
   8   2  18     1891.14     1885.94     26.30 o
   9   2  18      342.11      335.14      9.07 o
  10   2  18        6.09       11.03      5.44 o
  11   2  18      988.80     1010.71     17.57 o
   1   3  18      339.02      349.33      7.10 o
   2   3  18        7.83        5.97      3.24 o
   3   3  18      269.70      273.71      5.74 o
   4   3  18       70.52       72.60      3.96 o
   5   3  18       22.41       26.08      3.51 o
   6   3  18        0.22        4.25      3.41 o
   7   3  18      714.66      656.94     11.65 o
   8   3  18        4.03        5.54      5.03 o
   9   3  18        2.79        8.26      4.98 o
  10   3  18        0.94        5.32      5.33 o
  11   3  18       76.89       85.88      9.82 o
   0   4  18       60.41       53.31      5.68 o
   1   4  18      421.80      425.27      8.23 o
   2   4  18       66.22       50.19      3.90 o
   3   4  18      873.96      762.14      9.80 o
   4   4  18      244.83      235.78      5.97 o
   5   4  18     2427.12     2469.10     27.08 o
   6   4  18       40.25       33.02      4.23 o
   7   4  18       23.05       10.74      4.71 o
   8   4  18      187.10      194.69      7.01 o
   9   4  18      346.28      376.42     10.58 o
  10   4  18       22.83       13.43      6.02 o
  11   4  18       26.50       34.49      6.48 o
   1   5  18     1858.06     1756.61     20.06 o
   2   5  18     1717.40     1708.18     18.95 o
   3   5  18      286.05      268.21      6.02 o
   4   5  18       54.25       40.23      4.73 o
   5   5  18     1873.91     1883.49     22.14 o
   6   5  18      652.76      642.97     11.46 o
   7   5  18     1496.24     1458.76     19.93 o
   8   5  18       25.54        1.90      5.06 o
   9   5  18      527.76      517.10     11.14 o
  10   5  18      484.25      457.72     11.11 o
   0   6  18        7.93        6.74      6.30 o
   1   6  18     4101.97     3937.74     43.30 o
   2   6  18       87.84       77.47      4.08 o
   3   6  18      115.09      113.19      4.81 o
   4   6  18     3553.24     3477.43     42.68 o
   5   6  18     3745.02     3742.40     48.77 o
   6   6  18      232.39      238.41      7.96 o
   7   6  18        3.25        9.83      5.62 o
   8   6  18     2106.32     2186.19     34.01 o
   9   6  18      141.05      147.55      7.28 o
  10   6  18        8.06        5.02      5.90 o
   1   7  18      101.54       88.62      5.22 o
   2   7  18     1422.06     1370.70     18.16 o
   3   7  18      892.62      926.46     12.39 o
   4   7  18      592.29      585.63     11.68 o
   5   7  18     3857.77     3731.11     51.94 o
   6   7  18     1658.48     1723.21     26.32 o
   7   7  18     3094.16     3051.33     43.40 o
   8   7  18        0.19       -6.10      7.14 o
   9   7  18      252.71      227.45     12.96 o
   0   8  18     1716.07     1750.99     40.21 o
   1   8  18     1999.16     1944.62     26.69 o
   2   8  18      605.83      611.33     10.03 o
   3   8  18       62.28       58.19      4.98 o
   4   8  18      358.48      394.02     10.95 o
   5   8  18     1086.11     1061.61     18.17 o
   6   8  18      115.53      105.28      7.16 o
   7   8  18       25.44       33.01      5.97 o
   8   8  18       15.53       12.52      5.90 o
   9   8  18       42.85       31.03      6.64 o
   1   9  18        1.63       -1.42      4.53 o
   2   9  18       99.22      110.45      5.34 o
   3   9  18       74.36       78.42      5.72 o
   4   9  18      174.06      158.40      7.79 o
   5   9  18      763.21      876.54     16.24 o
   6   9  18        0.08       -0.77      5.80 o
   7   9  18      529.42      492.43     14.50 o
   8   9  18       70.90       72.66      6.95 o
   0  10  18        6.86       11.46      7.26 o
   1  10  18      289.23      272.38      7.59 o
   2  10  18       77.85       82.03      6.29 o
   3  10  18      260.38      253.61      8.71 o
   4  10  18      175.88      155.20      7.27 o
   5  10  18      765.37      855.35     15.89 o
   6  10  18      218.31      217.02      8.64 o
   7  10  18       52.74       33.60      6.65 o
   1  11  18      333.69      329.98     13.92 o
   2  11  18      288.94      285.22      8.42 o
   3  11  18      452.74      465.81     11.70 o
   4  11  18       87.74      104.37      7.99 o
   5  11  18      515.13      508.67     14.30 o
   6  11  18       28.04       25.30     14.76 o
   0  12  18      437.68      433.28     64.78 o
   1  12  18     1780.45     1804.22     34.33 o
   2  12  18      270.83      260.69      8.74 o
   3  12  18        7.57        7.01      5.96 o
   4  12  18      380.62      393.52     14.23 o
   1   1  19      258.55      277.73      6.02 o
   2   1  19      108.00      145.58      4.66 o
   3   1  19     1817.04     1837.44     21.14 o
   4   1  19        1.27       -1.03      3.96 o
   5   1  19      112.31      127.59      4.79 o
   6   1  19      591.29      581.01     10.32 o
   7   1  19      198.97      196.61      6.08 o
   8   1  19       14.92       22.34      4.95 o
   9   1  19        8.56        4.99      5.32 o
  10   1  19      327.24      316.00      9.77 o
  11   1  19       44.26       41.31      6.11 o
   0   2  19      888.81     1050.75     17.12 o
   1   2  19     1505.71     1427.73     14.15 o
   2   2  19       95.12      116.80      5.31 o
   3   2  19      835.48      816.29     11.95 o
   4   2  19     1476.85     1492.29     16.85 o
   5   2  19      396.12      395.27      9.49 o
   6   2  19     1594.94     1555.95     18.42 o
   7   2  19      526.97      513.02      9.48 o
   8   2  19     2527.35     2578.87     34.76 o
   9   2  19     2221.07     2278.09     31.31 o
  10   2  19       42.87       49.43      6.44 o
  11   2  19      206.98      243.74     26.35 o
   1   3  19     2023.15     2041.12     23.88 o
   2   3  19     3754.77     3971.81     45.85 o
   3   3  19     2038.49     2173.91     24.03 o
   4   3  19       90.80       78.90      5.07 o
   5   3  19      184.09      181.45      5.24 o
   6   3  19     1858.41     2023.19     22.79 o
   7   3  19      434.34      469.41     10.49 o
   8   3  19      542.94      602.71     12.07 o
   9   3  19       31.61       31.59      5.73 o
  10   3  19     2458.53     2459.51     33.60 o
   0   4  19     2202.59     2093.09     33.31 o
   1   4  19       44.63       41.25      4.52 o
   2   4  19      583.54      572.55     10.63 o
   3   4  19     1194.06     1343.98     18.60 o
   4   4  19     2685.26     2792.15     31.60 o
   5   4  19     1367.60     1343.92     16.20 o
   6   4  19        1.87       11.50      4.38 o
   7   4  19     2702.43     2614.09     35.18 o
   8   4  19      953.33     1027.83     16.70 o
   9   4  19     2838.89     2857.90     38.46 o
  10   4  19       21.93        0.62      5.73 o
   1   5  19      238.41      234.01      6.32 o
   2   5  19     1039.08     1079.11     13.71 o
   3   5  19     1727.98     1694.99     23.82 o
   4   5  19       98.40       86.22      5.28 o
   5   5  19      563.56      506.52     10.12 o
   6   5  19      121.08      110.89      7.16 o
   7   5  19      207.74      188.17      6.93 o
   8   5  19      136.92      156.60      7.23 o
   9   5  19      129.79      145.40      6.95 o
  10   5  19       39.20       49.23      6.06 o
   0   6  19      675.94      646.80     17.47 o
   1   6  19        0.05        0.50      4.71 o
   2   6  19       68.76       69.77      4.54 o
   3   6  19        2.60        3.98      4.06 o
   4   6  19      411.24      413.94      9.49 o
   5   6  19      516.22      524.81     12.18 o
   6   6  19      384.49      402.74     16.44 o
   7   6  19        8.82       10.45      5.13 o
   8   6  19       56.09       57.06      6.29 o
   9   6  19        2.26       -2.88      6.22 o
   1   7  19      738.59      722.96     14.05 o
   2   7  19      796.79      762.14     11.86 o
   3   7  19      347.89      313.14      7.21 o
   4   7  19      207.82      179.79      7.49 o
   5   7  19      381.66      380.62     10.48 o
   6   7  19      156.44      175.75      7.56 o
   7   7  19      373.68      387.41     12.39 o
   8   7  19      295.13      298.71     10.12 o
   9   7  19       65.85       63.93      7.52 o
   0   8  19     2535.82     2609.75     57.45 o
   1   8  19      760.30      732.05     15.03 o
   2   8  19       11.07       15.85      4.65 o
   3   8  19     1470.67     1435.04     19.95 o
   4   8  19      945.59     1011.16     17.70 o
   5   8  19       93.64       86.91      6.73 o
   6   8  19        1.92       -0.17      5.87 o
   7   8  19      123.07       97.73      6.87 o
   8   8  19      691.82      662.32     14.29 o
   1   9  19      780.56      773.30     14.85 o
   2   9  19     3991.08     4027.90     51.93 o
   3   9  19     4295.22     4380.29     64.24 o
   4   9  19      460.50      498.72     12.00 o
   5   9  19        2.59       -5.23      6.08 o
   6   9  19     2003.67     2155.02     32.21 o
   7   9  19      362.07      416.43     12.25 o
   0  10  19     2441.22     2469.14     48.38 o
   1  10  19       61.14       64.07      5.60 o
   2  10  19       39.69       31.18      6.05 o
   3  10  19      550.98      590.60     13.68 o
   4  10  19     2288.12     2367.05     41.19 o
   5  10  19      162.77      160.47      9.10 o
   6  10  19      105.71      116.67      7.46 o
   1  11  19      519.28      541.21     13.98 o
   2  11  19      457.50      459.04     12.42 o
   3  11  19     1038.64     1055.21     19.83 o
   4  11  19       53.67       61.54      7.82 o
   0  12  19      216.93      224.78     15.81 o
   1  12  19      302.04      286.12     13.95 o
   2  12  19      108.28      121.75     16.25 o
   0   0  20     5791.81     5986.88    105.90 o
   1   0  20      728.76      791.81     15.06 o
   2   0  20      759.69      738.62     14.24 o
   3   0  20     1768.04     1824.38     29.45 o
   4   0  20      449.48      419.94     12.71 o
   5   0  20      661.23      561.85     16.49 o
   6   0  20      616.85      523.21     16.00 o
   7   0  20     1441.45     1372.64     29.14 o
   8   0  20     2857.94     2858.15     53.97 o
   9   0  20     1263.95     1221.51     38.45 o
  10   0  20      100.75      119.93     13.72 o
   1   1  20      792.32      777.74     10.80 o
   2   1  20      914.67      969.36     11.93 o
   3   1  20     1545.23     1598.37     18.02 o
   4   1  20       15.55       19.28      4.33 o
   5   1  20       15.77       27.49      5.11 o
   6   1  20     1502.13     1456.83     21.53 o
   7   1  20      296.95      332.91     10.75 o
   8   1  20       47.68       39.36      5.18 o
   9   1  20      482.64      499.71     11.69 o
  10   1  20     1885.09     1900.40     33.70 o
   0   2  20      810.33      803.05     15.19 o
   1   2  20      552.97      558.43      8.92 o
   2   2  20        0.01       -1.48      3.90 o
   3   2  20     1035.14     1094.20     14.67 o
   4   2  20     1143.44     1224.34     15.98 o
   5   2  20      118.95       96.82      5.32 o
   6   2  20      177.58      162.53      5.92 o
   7   2  20      197.30      185.17      7.82 o
   8   2  20        3.80        2.06      5.71 o
   9   2  20     1424.60     1442.27     22.82 o
  10   2  20       60.87       53.07      8.38 o
   1   3  20        0.28        4.04      3.56 o
   2   3  20       72.39       91.51      5.67 o
   3   3  20        5.55        5.63      3.64 o
   4   3  20      673.32      692.32     11.21 o
   5   3  20      234.76      226.59      5.84 o
   6   3  20       61.91       80.14      5.05 o
   7   3  20       27.93       38.02      6.03 o
   8   3  20        6.81        2.79      5.51 o
   9   3  20      171.78      204.40      7.57 o
  10   3  20      111.69      109.10     13.81 o
   0   4  20      494.41      431.45     12.46 o
   1   4  20      111.58      113.95      5.45 o
   2   4  20      231.14      225.61      6.67 o
   3   4  20      218.38      207.78      8.39 o
   4   4  20     1179.88     1184.88     17.12 o
   5   4  20      161.29      180.13      5.99 o
   6   4  20      127.15      109.47      5.67 o
   7   4  20      705.76      731.98     14.26 o
   8   4  20      857.11      852.37     15.86 o
   9   4  20      467.57      520.36     12.14 o
   1   5  20      587.45      524.37     10.39 o
   2   5  20      171.01      168.82      8.28 o
   3   5  20     3438.90     3418.97     51.50 o
   4   5  20      116.23      119.53      6.20 o
   5   5  20       47.30       45.17      5.17 o
   6   5  20     2191.15     2312.59     31.60 o
   7   5  20      469.80      524.58     11.33 o
   8   5  20      198.57      214.59      9.77 o
   9   5  20        5.83        6.21      6.28 o
   0   6  20     1967.07     1832.43     44.78 o
   1   6  20      109.52      106.73      6.03 o
   2   6  20      142.94      136.34      6.43 o
   3   6  20      432.78      430.30     10.99 o
   4   6  20     2379.74     2451.66     35.14 o
   5   6  20      106.57      107.99      7.08 o
   6   6  20        4.90        1.10      5.08 o
   7   6  20      933.86      895.10     17.11 o
   8   6  20      720.66      710.29     16.99 o
   1   7  20      454.23      414.03     11.83 o
   2   7  20     1678.31     1684.22     27.12 o
   3   7  20     2464.35     2537.55     35.95 o
   4   7  20       81.27       67.60      7.18 o
   5   7  20      245.24      232.61      8.57 o
   6   7  20      948.32      927.28     16.98 o
   7   7  20       38.75       36.05      6.59 o
   8   7  20       91.82      101.68      7.07 o
   0   8  20      850.50      841.54     23.82 o
   1   8  20        8.18        7.82      5.98 o
   2   8  20        1.17       -6.24      5.95 o
   3   8  20      947.58      962.88     17.54 o
   4   8  20      448.24      421.26     13.96 o
   5   8  20       92.99       83.25      6.97 o
   6   8  20        0.15       -2.38      7.95 o
   7   8  20      200.15      180.03      8.38 o
   1   9  20       55.50       47.71      6.22 o
   2   9  20      390.80      409.63     13.93 o
   3   9  20       12.88        8.17      6.49 o
   4   9  20       33.82       39.19      6.70 o
   5   9  20       25.66       20.56      6.39 o
   6   9  20      860.91      952.04     20.77 o
   0  10  20        2.13        8.63      7.45 o
   1  10  20      265.24      263.14      8.29 o
   2  10  20      163.63      190.10     10.21 o
   3  10  20      164.55      178.31      8.94 o
   4  10  20      264.30      281.56     11.33 o
   1  11  20      678.31      696.11     15.91 o
   2  11  20     1121.77     1103.58     39.30 o
   1   1  21       53.51       42.39      5.22 o
   2   1  21      316.09      339.43      7.04 o
   3   1  21      679.36      676.63     10.95 o
   4   1  21        1.33        0.10      4.85 o
   5   1  21     1312.56     1336.04     21.76 o
   6   1  21        6.17       -1.18      5.58 o
   7   1  21      353.58      360.08      9.84 o
   8   1  21      266.37      279.04      9.20 o
   9   1  21      102.24      101.75      7.20 o
   0   2  21     1048.01     1118.10     20.20 o
   1   2  21     2399.66     2570.43     29.64 o
   2   2  21      176.54      121.32      5.74 o
   3   2  21      352.93      316.21      7.87 o
   4   2  21     2307.18     2410.17     29.20 o
   5   2  21     2323.11     2368.17     30.44 o
   6   2  21       50.93       66.18      6.26 o
   7   2  21      254.94      257.66      8.49 o
   8   2  21      416.11      473.94     11.64 o
   9   2  21       29.87       35.61      6.24 o
   1   3  21     1871.08     1890.75     20.41 o
   2   3  21     1617.64     1675.58     25.97 o
   3   3  21       10.36       13.90      5.61 o
   4   3  21        0.31       -1.83      5.00 o
   5   3  21     3448.38     3644.04     46.97 o
   6   3  21     1522.50     1632.32     26.85 o
   7   3  21     2693.46     2771.27     41.83 o
   8   3  21        2.78       -0.49      5.99 o
   9   3  21      604.34      545.12     12.96 o
   0   4  21     2595.81     2670.32     45.06 o
   1   4  21     3113.10     3121.76     41.04 o
   2   4  21        5.30        7.17      5.42 o
   3   4  21       64.81       65.05      6.32 o
   4   4  21     1240.37     1361.24     22.19 o
   5   4  21     2169.63     2224.66     30.29 o
   6   4  21     1087.23     1148.19     17.43 o
   7   4  21       46.81       48.01      6.96 o
   8   4  21     1305.63     1336.40     22.95 o
   1   5  21        8.14        4.11      5.94 o
   2   5  21       48.73       60.79      7.06 o
   3   5  21       95.37       97.08      7.31 o
   4   5  21       16.41       24.76      5.61 o
   5   5  21     1795.07     1853.56     25.88 o
   6   5  21       58.50       71.96      8.29 o
   7   5  21     1218.56     1208.71     27.15 o
   8   5  21       39.73       31.03      7.62 o
   0   6  21        5.06        3.58      8.38 o
   1   6  21      113.72      104.84      6.51 o
   2   6  21       27.14       18.80      5.82 o
   3   6  21      415.61      386.76     11.66 o
   4   6  21       30.17       35.38      6.35 o
   5   6  21      100.23       96.10      7.48 o
   6   6  21       22.97       26.24      6.17 o
   7   6  21       11.48        1.39      6.29 o
   1   7  21       10.82        9.41      6.27 o
   2   7  21      651.64      673.53     15.94 o
   3   7  21      564.10      557.93     13.88 o
   4   7  21       37.45       38.04      6.88 o
   5   7  21       70.74       47.36      7.18 o
   6   7  21      117.07      119.24      8.00 o
   7   7  21       23.94       34.34      9.52 o
   0   8  21     1139.68     1241.36     31.81 o
   1   8  21     1217.83     1164.88     21.32 o
   2   8  21        4.78       17.73      6.71 o
   3   8  21      282.19      259.72     13.80 o
   4   8  21     1345.11     1387.16     23.97 o
   5   8  21     2391.65     2559.92     40.09 o
   6   8  21       87.22       82.89      9.98 o
   1   9  21     1033.48     1084.54     23.68 o
   2   9  21     1371.73     1468.47     27.02 o
   3   9  21       14.59        7.91      9.04 o
   4   9  21      468.67      508.87     15.96 o
   0  10  21      290.52      269.99     11.88 o
   1  10  21     2266.22     2337.64     35.74 o
   2  10  21       85.06       80.54     10.14 o
   0   0  22     1817.59     1694.98     73.56 o
   1   0  22      621.39      656.01     18.87 o
   2   0  22       14.49       24.46      6.55 o
   3   0  22      215.56      183.72      9.96 o
   4   0  22     1151.63     1142.63     26.09 o
   5   0  22      426.50      410.51     15.38 o
   6   0  22      160.41      147.90     13.40 o
   7   0  22       17.92       11.75      8.63 o
   8   0  22     1601.07     1661.86     34.80 o
   1   1  22       10.79       20.16      5.40 o
   2   1  22     2913.34     2836.39     35.40 o
   3   1  22       89.50      116.74      5.89 o
   4   1  22      166.40      175.58      7.06 o
   5   1  22     1424.17     1491.74     22.22 o
   6   1  22     1061.34     1111.98     18.06 o
   7   1  22      746.62      736.36     13.89 o
   8   1  22      842.89      884.11     16.25 o
   0   2  22       59.91       69.60      8.19 o
   1   2  22      501.97      541.00     10.58 o
   2   2  22        2.27        2.73      6.02 o
   3   2  22       18.33       35.34      6.07 o
   4   2  22      316.46      354.81      9.62 o
   5   2  22       14.79       13.48      7.61 o
   6   2  22       18.05       11.24      5.92 o
   7   2  22        5.45        4.42      6.79 o
   8   2  22     1049.06     1101.36     21.06 o
   1   3  22        3.81       14.63      5.51 o
   2   3  22      358.03      398.40     11.22 o
   3   3  22        4.04       23.13      7.06 o
   4   3  22      331.04      337.58      9.47 o
   5   3  22      127.25      124.47      7.28 o
   6   3  22       41.44       36.40      6.23 o
   7   3  22        0.85        6.20      7.47 o
   8   3  22      122.98      125.80      9.06 o
   0   4  22      931.80      974.90     41.39 o
   1   4  22      367.94      429.83     12.41 o
   2   4  22      117.27      117.41      7.20 o
   3   4  22       19.36       17.07      5.11 o
   4   4  22      264.38      266.90      9.77 o
   5   4  22       32.76       40.95      5.80 o
   6   4  22        1.81        6.10      6.14 o
   7   4  22       97.78      109.27     13.95 o
   1   5  22        6.11        7.39      6.27 o
   2   5  22     2415.73     2548.24     39.86 o
   3   5  22      316.90      340.51     15.55 o
   4   5  22        9.82       19.15      6.22 o
   5   5  22     1396.20     1539.51     26.24 o
   6   5  22     1145.25     1205.69     20.39 o
   7   5  22      311.16      320.35     11.64 o
   0   6  22     2863.48     3057.38     66.59 o
   1   6  22     1244.51     1251.74     24.35 o
   2   6  22        1.00       -7.93      6.60 o
   3   6  22       66.81       73.66      8.18 o
   4   6  22     1193.96     1198.28     21.89 o
   5   6  22      233.40      239.10     10.95 o
   6   6  22       14.24       13.94      7.00 o
   1   7  22       42.53       39.47      7.35 o
   2   7  22     2298.30     2270.01     44.42 o
   3   7  22      393.01      348.64     11.11 o
   4   7  22      249.32      238.58     12.66 o
   5   7  22     1254.55     1275.29     28.16 o
   0   8  22       11.74       13.26      8.93 o
   1   8  22      398.89      366.60     12.54 o
   2   8  22        5.99       -1.33      7.79 o
   3   8  22       13.10       12.98      9.66 o
   4   8  22     1146.26     1226.75     28.31 o
   1   9  22       49.30       40.44      8.68 o
   2   9  22       68.75       59.37     10.87 o
   1   1  23      792.86      858.43     15.70 o
   2   1  23      491.02      514.15     12.04 o
   3   1  23      449.63      442.12     11.81 o
   4   1  23       20.01        8.70      6.16 o
   5   1  23       21.69       19.64      6.60 o
   6   1  23      281.01      318.78      9.75 o
   7   1  23       60.14       48.18      6.49 o
   0   2  23     1143.64     1315.71     29.05 o
   1   2  23       44.56       59.71      6.31 o
   2   2  23      180.85      215.85      8.77 o
   3   2  23     2176.53     2416.12     33.33 o
   4   2  23      189.22      210.88      8.77 o
   5   2  23      478.34      464.62     12.22 o
   6   2  23        0.36        2.84      6.47 o
   7   2  23     1883.01     1919.92     33.38 o
   1   3  23     1528.52     1627.49     25.64 o
   2   3  23     2050.83     2204.27     30.74 o
   3   3  23     6763.90     7219.61     91.14 o
   4   3  23      225.25      237.46      8.11 o
   5   3  23       15.00       11.18      6.70 o
   6   3  23      607.41      685.04     16.06 o
   0   4  23       36.31       55.95      8.55 o
   1   4  23       38.36       36.66      6.22 o
   2   4  23        7.24       14.69      5.72 o
   3   4  23     2967.43     3249.34     45.96 o
   4   4  23      332.56      367.70     11.07 o
   5   4  23      362.16      403.56     12.45 o
   6   4  23      123.36      135.43     11.01 o
   1   5  23      905.97      914.24     19.98 o
   2   5  23      833.57      905.92     18.39 o
   3   5  23     2207.44     2387.23     35.30 o
   4   5  23      352.78      362.81     14.31 o
   5   5  23      161.69      153.52      7.06 o
   0   6  23      226.39      248.31     15.53 o
   1   6  23      160.47      186.04     10.59 o
   2   6  23       70.33       69.97      7.62 o
   3   6  23      127.33      140.23      8.43 o
   4   6  23       64.20       68.43      6.89 o
   1   7  23      422.03      436.91     14.04 o
   2   7  23       14.18        9.43      8.37 o
   3   7  23      204.19      207.72     15.24 o
   0   0  24     1506.83     1424.69     44.23 o
   1   0  24       68.06       25.45     13.89 o
   2   0  24      705.39      757.17     20.94 o
   3   0  24      464.57      468.10     35.13 o
   4   0  24     3265.61     3344.09     85.23 o
   5   0  24      304.00      298.08     23.16 o
   1   1  24       19.07       10.66      6.81 o
   2   1  24      481.16      534.63     13.32 o
   3   1  24     1348.29     1433.65     23.30 o
   4   1  24       13.33       -2.77      7.90 o
   5   1  24      597.52      610.40     14.19 o
   0   2  24     1376.40     1418.30     30.71 o
   1   2  24      532.64      566.33     13.84 o
   2   2  24      483.55      547.81     13.91 o
   3   2  24       59.29       79.14      7.87 o
   4   2  24     1288.20     1430.67     22.08 o
   5   2  24       63.88       69.46      8.37 o
   1   3  24        2.59        6.13      8.02 o
   2   3  24      139.15      156.61      8.25 o
   3   3  24       24.37       54.73      6.88 o
   4   3  24        1.07       19.72      6.72 o
   5   3  24       40.29       67.49     11.61 o
   0   4  24     2028.16     2284.84     64.42 o
   1   4  24       58.39       80.27      8.27 o
   2   4  24      117.64      122.54      8.05 o
   3   4  24       15.14       29.49      6.76 o
   4   4  24      386.10      425.50     11.18 o
   1   5  24      107.49       87.70      7.37 o
   2   5  24     1828.18     1957.79     27.69 o
   3   5  24      355.59      379.86     10.42 o
   0   6  24     2698.26     2795.66     72.78 o
   1   6  24      601.01      585.13     25.64 o
   1   1  25        1.96        5.28      7.25 o
   2   1  25        5.32       23.20      8.55 o
   3   1  25       16.46       18.01     10.31 o
   0   2  25      966.84     1096.59     25.99 o
   1   2  25     3103.96     3462.31     53.03 o
   2   2  25      444.35      478.06     14.59 o
   3   2  25       86.34       69.77      7.99 o
   1   3  25      591.17      693.76     16.80 o
   2   3  25        1.93        9.64      8.15 o
   0   4  25      540.94      786.13     48.31 o
   1   4  25     4177.07     4846.27    126.54 o
 
